# Supplementary material for: Chemokine Receptor Redundancy and Specificity Are Context Dependent
Source: Immunity. 2019 Feb 19;50(2):378–389.e5. doi: 10.1016/j.immuni.2019.01.009 (PMC6382461; doi:10.1016/j.immuni.2019.01.009)
Supplement: Table S2 [file mmc2.xlsx]

## Sheet: in
	Row.names	baseMean	log2FoldChange	lfcSE	stat	pvalue	padj	external_gene_name	chromosome_name	start_position	end_position	gene_biotype	entrezgene	WT_1	WT_2	WT_3	WT_4	CCR2_KO_1	CCR2_KO_2	CCR2_KO_3	CCR2_KO_4
8346	ENSMUSG00000031494	128.685	10.5115	2.99255	3.51254	0.000443844	0.0201114	Cd209a	8	3743397	3748984	protein_coding	170786	0	0	0	0	48.8139	0	415.131	565.535
8814	ENSMUSG00000032285	23.9617	8.08722	1.92454	4.20215	2.64394e-05	0.00247897	Dnaja4	9	54698873	54716315	protein_coding	58233	0	0	0	0	0	34.5206	97.8468	59.3263
3755	ENSMUSG00000022579	23.1413	8.03623	2.5542	3.14628	0.00165361	0.0501168	Gpihbp1	15	75596628	75599481	protein_coding	68453	0	0	0	0	0	91.741	0	93.3892
8514	ENSMUSG00000031779	17.7007	7.64864	2.19938	3.47763	0.000505863	0.0221231	Ccl22	8	94745590	94751699	protein_coding	20299	0	0	0	0	99.6128	0	2.80388	39.1886
13135	ENSMUSG00000044749	17.1757	7.60363	2.09085	3.63662	0.000276243	0.0148903	Abca6	11	110176820	110251776	protein_coding	76184	0	0	0	0	0	85.4659	43.6551	8.28472
3704	ENSMUSG00000022504	64.1491	7.46785	1.12641	6.62979	3.36176e-11	2.13136e-08	Ciita	16	10488178	10527564	protein_coding	12265	0	2.07219	0	0.856515	116.942	96.5215	262.782	34.0186
5210	ENSMUSG00000025887	15.352	7.44146	2.14999	3.46117	0.000537838	0.02321	Casp12	9	5345430	5373032	protein_coding	12364	0	0	0	0	47.3094	69.8793	5.62744	0
18538	ENSMUSG00000070873	14.96	7.407	1.50391	4.92516	8.42931e-07	0.000143882	Lilra5	7	4237754	4243463	protein_coding	232801	0	0	0	0	14.0569	37.8255	12.1418	55.6561
6014	ENSMUSG00000027324	22.1252	7.24275	1.94427	3.72518	0.000195176	0.0120812	Rpusd2	2	119034790	119039769	protein_coding	271842	0	0	0.899205	0	0	5.24961	112.112	58.7415
890	ENSMUSG00000005716	12.6678	7.16691	2.27518	3.15004	0.00163245	0.0498497	Pvalb	15	78191114	78206400	protein_coding	19293	0	0	0	0	5.8697	85.2485	10.2244	0
10518	ENSMUSG00000037035	12.4085	7.13661	2.12504	3.35834	0.000784133	0.0304372	Inhbb	1	119415465	119422248	protein_coding	16324	0	0	0	0	38.6254	0	12.1626	48.4803
7060	ENSMUSG00000029101	11.2719	6.99796	2.11802	3.30401	0.000953135	0.0344838	Rgs12	5	34949445	35039644	protein_coding	71729	0	0	0	0	34.2403	28.2713	0	27.6639
18931	ENSMUSG00000073010	9.95748	6.82266	1.69382	4.02797	5.62606e-05	0.00459542	Gm5127	X	106583186	106710557	protein_coding	331493	0	0	0	0	2.63557	25.8054	26.6605	24.5583
12223	ENSMUSG00000041608	9.89986	6.81254	1.70726	3.99032	6.59831e-05	0.00520407	Entpd3	9	120539818	120568327	protein_coding	215446	0	0	0	0	16.4948	21.4642	38.2287	3.01116
18238	ENSMUSG00000069306	8.43554	6.58157	1.87382	3.51239	0.000444099	0.0201114	Hist1h4m	13	21811746	21812147	protein_coding	100041230	0	0	0	0	5.92552	2.11858	18.3955	41.0447
17508	ENSMUSG00000063894	14.3824	6.44113	1.32941	4.84511	1.26538e-06	0.000202212	Zkscan8	13	21513222	21531120	protein_coding	93681	0.512037	0	0	0.412567	38.197	17.1881	47.8173	10.9322
28046	ENSMUSG00000099703	5.53329	5.96586	1.86717	3.19514	0.00139765	0.0445842	Gm28285	18	35553404	35581609	protein_coding	NA	0	0	0	0	2.90012	10.8468	8.70004	21.8194
28129	ENSMUSG00000099871	20.0251	5.771	1.22244	4.72089	2.34816e-06	0.000332589	Gm21742	Y	90837413	90844040	unprocessed_pseudogene	NA	0	1.04484	1.81846	0	73.9786	44.1612	14.7043	24.4936
17860	ENSMUSG00000067219	11.1965	5.56871	1.42981	3.89472	9.83105e-05	0.00731232	Nipal1	5	72647795	72671078	protein_coding	70701	0.592961	0	0	0.955889	42.9573	4.68253	10.6882	29.6952
4038	ENSMUSG00000023078	23.755	5.33453	1.51434	3.52267	0.000427224	0.0196819	Cxcl13	5	95956951	95961068	protein_coding	55985	0	0	4.51179	0	7.03166	21.0168	134.862	22.6178
982	ENSMUSG00000006344	44.9855	4.99673	1.50715	3.31535	0.000915296	0.033571	Ggt5	10	75589340	75617200	protein_coding	23887	6.58356	0	0	3.97978	0	67.7014	131.936	149.683
1780	ENSMUSG00000017300	84.9056	4.90828	1.44422	3.39855	0.000677428	0.0271665	Tnnc2	2	164777161	164779967	protein_coding	21925	0	0	2.71602	18.993	49.2353	563.157	8.30758	36.8357
9989	ENSMUSG00000035448	127.069	4.85775	1.11048	4.37448	1.21724e-05	0.00131759	Ccr3	9	124021972	124031689	protein_coding	12771	3.18947	0	30.5473	0	309.984	261.291	206.49	205.048
2725	ENSMUSG00000020798	39.2553	4.81747	1.1709	4.11433	3.883e-05	0.00342372	Spns3	11	72494919	72550506	protein_coding	77577	0.841612	5.74388	2.13328	2.03516	159.512	0.830751	101.812	41.133
7251	ENSMUSG00000029417	329.656	4.48349	0.634997	7.06064	1.65732e-12	1.57611e-09	Cxcl9	5	92321347	92328079	protein_coding	17329	10.7056	32.0637	33.1505	38.2358	1433.74	560.27	354.089	174.999
713	ENSMUSG00000004500	27.6905	4.25653	0.98062	4.34065	1.42061e-05	0.00150111	Zfp324	7	12965838	12974236	protein_coding	243834	6.93527	0.965919	0.837048	2.39571	70.8759	8.23795	61.1772	70.099
17761	ENSMUSG00000066677	845.588	4.24962	0.357707	11.8802	1.50034e-32	1.99755e-28	Ifi208	1	173673675	173698395	protein_coding	100033459	90.4754	83.9543	40.7105	122.627	2107.74	1360.04	1122.01	1837.15
17918	ENSMUSG00000067586	815.79	4.09931	1.25327	3.27088	0.00107213	0.0370761	S1pr3	13	51408639	51422797	protein_coding	13610	60.5789	109.832	0	189.309	2580.87	1383.77	688.984	1512.97
6918	ENSMUSG00000028871	52.6196	3.83461	1.13866	3.36765	0.000758122	0.0298628	cd117	4	124986430	125009099	protein_coding	192199	0	0	16.1925	11.1556	52.6532	41.978	103.473	195.505
7483	ENSMUSG00000029810	935.086	3.76316	0.524562	7.17391	7.28879e-13	7.46484e-10	Tmem176b	6	48833818	48841496	protein_coding	65963	27.2491	73.1761	179.154	232.4	1874.51	1726.22	1934.75	1433.24
24767	ENSMUSG00000090958	103.912	3.64098	0.910365	3.99947	6.34843e-05	0.00515384	Lrrc32	7	98489283	98502181	protein_coding	434215	30.7887	25.8784	4.48535	0.855807	228.958	309.486	37.3394	193.504
27215	ENSMUSG00000096768	1994.82	3.39092	0.341938	9.91676	3.51987e-23	1.56212e-19	Erdr1	Y	90784738	90816464	protein_coding	170942	278.268	478.235	438.348	194.448	5104.47	3866.6	3035.23	2562.95
6224	ENSMUSG00000027670	471.861	3.22362	0.330705	9.7477	1.887e-22	5.56034e-19	Ocstamp	2	165393760	165400405	protein_coding	74614	70.139	73.5676	64.6544	155.914	724.956	893.718	828.704	963.234
19385	ENSMUSG00000074634	72.9784	3.17213	0.860173	3.68779	0.000226212	0.0134455	Tmem267	13	119488039	119611059	protein_coding	633640	3.6375	9.93144	36.4154	8.79825	164.144	278.944	46.8945	35.0615
1671	ENSMUSG00000015957	129.359	3.11704	0.843833	3.6939	0.000220837	0.0132383	Wnt11	7	98835112	98855195	protein_coding	22411	21.8792	0	51.7968	33.0219	121.919	341.321	203.757	261.177
16793	ENSMUSG00000060586	1896.8	2.97388	0.435276	6.83216	8.36441e-12	6.18688e-09	H2-Eb1	17	34305877	34316199	protein_coding	14969	579.718	192.063	311.647	629.729	3544.95	2447.49	1993.19	5475.56
19003	ENSMUSG00000073421	6176.67	2.94671	0.404867	7.27823	3.38239e-13	4.50331e-10	H2-Ab1	17	34263209	34269418	protein_coding	14961	1108.98	730.184	1312.78	2520.54	11626.4	8483.2	7011.8	16619.5
10348	ENSMUSG00000036594	3166.33	2.93736	0.422892	6.94588	3.76116e-12	3.3384e-09	H2-Aa	17	34282744	34287827	protein_coding	14960	805.353	307.018	704.409	1107.78	7002.04	3871.68	3230.98	8301.38
9192	ENSMUSG00000033082	34.6637	2.8344	0.854339	3.31766	0.000907762	0.0334791	Clec1a	6	129424772	129452000	protein_coding	243653	6.88994	19.0232	6.93931	1.65506	99.5397	14.8665	61.6272	66.7689
7388	ENSMUSG00000029638	69.1579	2.81666	0.774321	3.63758	0.00027521	0.0148903	Glcci1	6	8509600	8597548	protein_coding	170772	21.2443	14.3144	0.831855	32.4007	194.249	85.1584	123.301	81.7639
7986	ENSMUSG00000030789	625.125	2.81292	0.585996	4.80024	1.58476e-06	0.000242523	Itgax	7	128129547	128150657	protein_coding	16411	41.8167	104.296	222.225	254.921	2093.68	1055.93	457.464	770.673
10532	ENSMUSG00000037095	7967.53	2.79752	0.428917	6.52229	6.9242e-11	3.8412e-08	Lrg1	17	56119680	56121946	protein_coding	76905	2150.41	1443.55	722.837	3698.1	11037.2	11796.6	17690	15201.5
11907	ENSMUSG00000040606	38.7197	2.74895	0.580914	4.73211	2.22196e-06	0.000321556	Kazn	4	142102390	142239401	protein_coding	71529	10.1412	13.1817	10.6569	6.12943	95.5247	45.0624	36.3794	92.6814
4494	ENSMUSG00000024486	537.182	2.60843	0.446013	5.84831	4.96581e-09	2.06609e-06	Hbegf	18	36504929	36515805	protein_coding	15200	154.128	171.047	224.659	55.7216	1406.84	577.995	693.187	1013.88
7809	ENSMUSG00000030474	659.848	2.46522	0.485339	5.07937	3.78691e-07	7.4346e-05	cd4	7	43651070	43660161	protein_coding	83382	188.905	146.622	108.79	364.886	433.459	929.133	1490.45	1616.54
17408	ENSMUSG00000063458	86.5144	2.44185	0.504152	4.84349	1.27579e-06	0.000202212	klf4	14	22019712	23056085	protein_coding	76633	31.4874	22.1294	12.5151	42.7815	218.419	88.2536	153.611	122.918
14099	ENSMUSG00000048332	126.827	2.42994	0.596807	4.07156	4.66996e-05	0.00401134	lrf8	3	53041528	53261679	protein_coding	108927	14.707	17.0296	41.4023	85.2246	150.226	288.429	256.373	161.226
13474	ENSMUSG00000046031	533.699	2.39494	0.420809	5.69128	1.26089e-08	4.41776e-06	cebp	10	34126067	34127984	protein_coding	215900	176.601	228.471	63.982	213.157	1353.76	861.305	751.617	620.703
21877	ENSMUSG00000082030	70.1238	2.37311	0.732198	3.24107	0.0011908	0.0397352		4	143745787	143751385	processed_pseudogene	NA	12.7508	27.9684	6.28303	43.6718	50.2749	61.8879	126.237	231.916
20236	ENSMUSG00000078783	1469.78	2.34385	0.510609	4.5903	4.42618e-06	0.000557874	Gm9733	3	15296551	15332302	protein_coding	751864	274.844	211.423	303.409	1144.71	1916.05	1981.04	3357.63	2569.1
7804	ENSMUSG00000030468	227.244	2.33644	0.446007	5.23858	1.61818e-07	3.84723e-05	Siglecg	7	43408204	43418358	protein_coding	243958	103.372	111.125	54.1033	33.2625	527.088	270.403	300.83	417.766
29826	ENSMUSG00000103588	190.643	2.33348	0.543678	4.29203	1.77046e-05	0.00178575	Gm18445	1	173986926	174001972	unprocessed_pseudogene	NA	34.0672	140.411	35.2285	43.0719	456.542	250.767	367.604	197.452
15418	ENSMUSG00000053931	598.325	2.30057	0.452962	5.07895	3.79532e-07	7.4346e-05	Cnn3	3	121426497	121458207	protein_coding	71994	150.695	304.954	132.507	219.641	1716.12	1184.43	583.954	494.298
9835	ENSMUSG00000035000	124.27	2.29743	0.633328	3.62755	0.00028612	0.0150004	Dpp4	2	62330073	62412231	protein_coding	13482	47.7666	84.4748	17.7628	17.6958	173.434	361.701	88.4814	202.847
20443	ENSMUSG00000079293	53634	2.25728	0.361609	6.24233	4.31111e-10	2.20762e-07	Clec7a	6	129461591	129472779	polymorphic_pseudogene	56644	17003.2	22644.5	21370.9	13203.7	146049	100720	46112.5	61967.8
2593	ENSMUSG00000020592	3348	2.20976	0.461146	4.79188	1.65223e-06	0.000247167	Sdc1	12	8771323	8793715	protein_coding	20969	1356.38	1944.29	777.327	683.068	8681.81	7130.02	2239.25	3971.87
8519	ENSMUSG00000031785	87.2001	2.18431	0.609585	3.58327	0.000339324	0.0168573	Adgrg1	8	94974751	95014217	protein_coding	14766	20.7334	69.4786	21.9853	12.7914	211.162	80.4136	141.38	139.656
7395	ENSMUSG00000029648	1060.45	2.16023	0.602548	3.58516	0.000336874	0.0167983	Flt1	5	147561604	147726011	protein_coding	14254	436.021	160.375	722.731	231.693	4055.15	1262.2	799.333	816.099
26583	ENSMUSG00000095562	95.9303	2.12513	0.592326	3.58778	0.000333507	0.0167328	Gm21887	X	170009659	170019281	protein_coding	NA	18.146	59.4261	29.9773	35.5071	266.011	192.968	111.516	53.8903
777	ENSMUSG00000004933	1413.3	2.10852	0.336382	6.26824	3.6516e-10	1.9447e-07	Matk	10	81252935	81263365	protein_coding	17179	362.005	336.548	923.42	505.418	1984.03	2181.83	2564.89	2448.3
19764	ENSMUSG00000076431	36.4522	2.1005	0.662341	3.17133	0.00151743	0.046919	Sox4	13	28948919	28953713	protein_coding	20677	7.43828	4.14383	27.8287	15.4156	50.2763	58.7413	50.4812	77.2926
753	ENSMUSG00000004791	994.928	2.09704	0.468734	4.47384	7.68259e-06	0.000897246	Pgf	12	85166635	85177790	protein_coding	18654	339.196	619.317	231.205	318.371	3185.06	946.227	859.276	1460.77
11891	ENSMUSG00000040564	75.8551	2.05658	0.559824	3.67361	0.000239148	0.013767	Apoc1	7	19689481	19692660	protein_coding	11812	54.4465	11.4557	15.4267	36.3931	132.186	82.682	133.976	140.274
6040	ENSMUSG00000027360	773.157	2.05591	0.582271	3.53084	0.00041424	0.0192839	Hdc	2	126593667	126619299	protein_coding	15186	99.1389	673.649	108.962	318.658	1508.87	1764.92	736.113	974.941
2585	ENSMUSG00000020577	1322.99	2.0346	0.309605	6.57159	4.97802e-11	3.01261e-08	Tspan13	12	36014557	36042500	protein_coding	66109	721.853	527.82	253.54	573.77	2122.74	2445.24	2003.93	1935.03
746	ENSMUSG00000004709	1347.13	2.03229	0.494294	4.11149	3.93111e-05	0.00343416	Cd244UK	1	171559193	171609746	protein_coding	18106	351.343	456.096	272.334	1037.44	963.909	1764.78	3729.57	2201.59
14778	ENSMUSG00000050953	224.703	1.98778	0.368413	5.39551	6.83279e-08	1.93557e-05	Gja1	10	56377330	56402513	protein_coding	14609	71.2069	76.6876	83.5317	130.243	230.359	411.197	517.353	277.046
2836	ENSMUSG00000020961	189.062	1.96925	0.559439	3.52005	0.000431474	0.019741	Ston2	12	91633009	91788387	protein_coding	108800	156.407	24.0491	92.4409	37.3023	247.711	240.717	299.329	414.544
9456	ENSMUSG00000033964	93.6244	1.96659	0.534201	3.68135	0.000231998	0.0136673	Zbtb41	1	139422288	139453005	protein_coding	226470	31.6484	17.8027	46.8479	56.5318	79.4042	216.223	202.91	97.6269
25469	ENSMUSG00000092572	239.108	1.95525	0.607958	3.21609	0.00129951	0.0419943	Serpinb10	1	107529003	107549271	polymorphic_pseudogene	241197	128.511	32.4403	100.448	130.707	90.7124	292.502	585.316	552.226
20088	ENSMUSG00000078349	185.02	1.92899	0.477214	4.0422	5.29525e-05	0.00440631	AW011738	4	156203304	156205151	protein_coding	NA	72.2944	105.78	25.1773	104.646	418.71	197.215	278.62	277.715
19064	ENSMUSG00000073678	267.109	1.91567	0.480373	3.98788	6.66663e-05	0.00520407	Pgap1	1	54472994	54557684	protein_coding	241062	122.188	130.62	49.413	146.361	698.105	325.085	191.371	473.728
8349	ENSMUSG00000031502	119.901	1.90308	0.578302	3.29081	0.000998987	0.0358504	Col4a1	8	11198423	11312826	protein_coding	12826	21.8628	48.5437	52.51	69.8954	291.723	68.8273	114.956	290.891
5811	ENSMUSG00000026923	401.467	1.88383	0.422466	4.45914	8.22875e-06	0.000928454	Notch1	2	26457903	26516663	protein_coding	18128	132.962	158.067	161.219	231.572	369.661	330.985	1082.52	744.75
17618	ENSMUSG00000064360	249.843	1.87928	0.517358	3.63245	0.000280743	0.0149255	mt-Nd3	MT	9459	9806	protein_coding	17718	121.371	137.817	66.452	101.742	556.301	106.792	589.92	318.345
8988	ENSMUSG00000032554	2221.23	1.85862	0.487403	3.81331	0.000137119	0.00936205	Trf	9	103204001	103230444	protein_coding	22041	595.118	490.89	551.262	2202.57	3478.9	4935.48	2911.81	2603.81
6601	ENSMUSG00000028356	93.8661	1.84801	0.385609	4.79244	1.64768e-06	0.000247167	Ambp	4	63143275	63154799	protein_coding	11699	21.0354	39.0041	46.7385	56.0539	142.296	123.451	170.024	152.327
29451	ENSMUSG00000102418	68.4339	1.81695	0.551459	3.29481	0.000984883	0.0355359	Sh2d1b1	1	170277320	170286769	protein_coding	26904	18.0694	22.8041	21.5642	58.2856	54.9624	129.025	101.72	141.04
15300	ENSMUSG00000053318	5091.49	1.79025	0.532215	3.36377	0.000768846	0.0300978	Slamf8	1	172581758	172590568	protein_coding	74748	2716.2	2955.03	3021.78	442.442	13279.1	8261.22	5551.31	4504.78
19872	ENSMUSG00000076617	872.85	1.77893	0.518346	3.43193	0.000599297	0.0250127	Ighm	12	113418558	113422730	IG_C_gene	NA	226.411	184.628	264.867	899.312	719.25	1494.92	1833.59	1359.81
4566	ENSMUSG00000024610	27294.4	1.74775	0.25882	6.75274	1.45083e-11	1.01665e-08	Cd74	18	60803848	60812646	protein_coding	16149	11888.4	8172.53	14822.3	15216.4	49609.3	42147.8	29745.4	46753.4
20558	ENSMUSG00000079547	2439.27	1.72924	0.385899	4.48107	7.42693e-06	0.000875064	H2-DMb1	17	34153072	34160230	protein_coding	14999	993.764	407.138	1290.33	1829.89	3924.04	3454.09	3620.58	3994.35
6021	ENSMUSG00000027333	13948.2	1.72802	0.298939	5.78052	7.44697e-09	2.91615e-06	Smox	2	131491496	131525922	protein_coding	228608	5734.54	7786.04	3624.31	8728.57	27041.8	23258.6	17341	18071.1
16870	ENSMUSG00000060962	5543.35	1.7231	0.230747	7.46751	8.1728e-14	1.20903e-10	Dmkn	7	30763756	30781063	protein_coding	73712	3305.61	2977.57	2053.95	1973.83	7836.95	9056.21	9961.1	7181.56
14839	ENSMUSG00000051177	930.914	1.71596	0.405238	4.23446	2.29105e-05	0.00224287	Plcb1	2	134786067	135475258	protein_coding	18795	405.604	406.206	281.647	644.305	649.751	1099.91	2087.62	1872.27
6448	ENSMUSG00000028071	101.397	1.68652	0.432181	3.90234	9.52676e-05	0.0071258	Sh2d2a	3	87846755	87855722	protein_coding	27371	28.6911	58.0162	35.0127	70.2311	195.262	193.008	109.361	121.597
3921	ENSMUSG00000022864	443.221	1.65363	0.319533	5.17516	2.27714e-07	4.81236e-05	D16Ertd472e	16	78544012	78576657	protein_coding	67102	180.543	177.232	194.041	303.561	422.896	677.495	936.225	653.772
11686	ENSMUSG00000040026	16703.9	1.6286	0.407569	3.99589	6.44509e-05	0.00517526	Saa3	7	46711998	46715700	protein_coding	20210	8590.44	10369.9	10644	3051.65	40581.6	17646	22680.5	20067.2
10664	ENSMUSG00000037434	1088.66	1.6059	0.439041	3.65775	0.000254438	0.0142335	Slc30a1	1	191906767	191913247	protein_coding	22782	719.444	159.086	618.297	657.482	2401.81	1294.04	1553.76	1305.35
8403	ENSMUSG00000031584	6225.79	1.60513	0.454257	3.53353	0.000410045	0.019223	Gsr	8	33652523	33698163	protein_coding	14782	2489.02	1540.12	2585.68	5706.45	3854.71	9083.15	13289.3	11257.9
7654	ENSMUSG00000030187	1850.7	1.58594	0.294589	5.38357	7.30236e-08	2.02549e-05	Klra2	6	131219223	131247362	protein_coding	16633	1177.37	660.987	609.039	1251.86	2467.01	2274.4	3193.91	3171.04
8009	ENSMUSG00000030830	2085.09	1.56871	0.43864	3.5763	0.000348496	0.0169441	Itgal	7	127296260	127335138	protein_coding	16408	730.131	520.512	735.112	2219.08	3868.75	2448.76	3537.5	2620.84
6802	ENSMUSG00000028680	4715.01	1.54741	0.346315	4.46823	7.88689e-06	0.000913097	Plk3	4	117128655	117133963	protein_coding	12795	1741.21	3760.78	1601.58	2511.71	10387.6	6215.29	4566.18	6935.73
25488	ENSMUSG00000092609	1588.21	1.53729	0.470388	3.26813	0.0010826	0.0372448	Gm20481	17	34969912	34972136	protein_coding	NA	916.686	415.808	368.156	1554.93	1384.66	2127.34	2660.81	3277.27
9700	ENSMUSG00000034640	5828.39	1.50604	0.342854	4.39267	1.11967e-05	0.001232	Tiparp	3	65528410	65555518	protein_coding	99929	2032.67	4490.91	1609.02	4008.72	10394.5	8276.45	7050.47	8764.4
397	ENSMUSG00000002250	95.6549	1.4938	0.447264	3.33985	0.000838237	0.0318744	Ppard	17	28232754	28301469	protein_coding	19015	73.8581	61.8201	32.249	34.2899	86.9318	121.477	172.354	182.26
15328	ENSMUSG00000053475	2168.3	1.4896	0.392567	3.79451	0.000147936	0.00975063	Tnfaip6	2	52038009	52056686	protein_coding	21930	712.363	1315.18	773.484	1753.63	4096.05	4426.88	1686.8	2582.05
11234	ENSMUSG00000038811	1843	1.48141	0.215254	6.88215	5.89558e-12	4.90586e-09	Gngt2	11	95837216	95845734	protein_coding	14710	816.785	1067.19	794.941	1208.97	2204.89	2570.21	2899.54	3181.5
10301	ENSMUSG00000036452	2113.01	1.47046	0.322744	4.55612	5.21069e-06	0.000642362	Arhgap26	18	38601534	39376284	protein_coding	71302	898.634	1132.35	994.914	1455.77	1529.64	3145.76	4210.59	3536.39
16050	ENSMUSG00000057135	3745.83	1.45537	0.271221	5.36601	8.04998e-08	2.14355e-05	Scimp	11	70790932	70812586	protein_coding	327957	2662.23	1776.23	2216.65	1352.78	7402.43	5415.77	4811.45	4329.14
15072	ENSMUSG00000052212	2930.07	1.45165	0.311753	4.65642	3.21747e-06	0.000437117	Cd177	7	24743983	24760311	protein_coding	68891	2049.56	818.539	1356.2	2051.05	4745.96	4290.81	4835.86	3292.57
5431	ENSMUSG00000026271	7667.99	1.4444	0.263335	5.48505	4.13358e-08	1.25078e-05	Gpr35	1	92950865	92986391	protein_coding	64095	3137.08	4252.04	3068.57	6025.25	13612.6	10311	11607.9	9329.54
19289	ENSMUSG00000074342	672.561	1.4319	0.359242	3.98588	6.723e-05	0.00520407	I830077J02Rik	3	105924358	105932664	protein_coding	433638	400.768	219.984	342.338	491.849	676.362	673.533	1488.89	1086.76
19571	ENSMUSG00000075122	1019.82	1.40497	0.328753	4.27363	1.92315e-05	0.00192517	Cd80	16	38458933	38486933	protein_coding	12519	323.223	742.651	371.458	798.753	1387.19	1695.22	1413.85	1426.22
3689	ENSMUSG00000022479	1091.62	1.39676	0.391343	3.56914	0.000358153	0.0173398	Vdr	15	97854425	97910630	protein_coding	22337	396.366	283.87	640.122	1082.62	1500.13	1509.45	1867.46	1452.94
255	ENSMUSG00000001467	2160.57	1.38821	0.4351	3.19056	0.00141995	0.0450125	Cyp51	5	4081145	4104746	protein_coding	13121	742.42	1836.55	1455.46	743.328	5569.72	3053.94	2180.87	1702.28
15079	ENSMUSG00000052253	2000.92	1.37628	0.190149	7.23794	4.55562e-13	5.05446e-10	Zfp622	15	25984366	25998481	protein_coding	52521	917.236	1199.15	1066.33	1268.35	2539.88	2646.58	2778.22	3591.62
14395	ENSMUSG00000049511	139.118	1.35555	0.378819	3.57836	0.000345763	0.0169441	Htr1b	9	81628291	81633828	protein_coding	15551	81.8215	68.3739	47.5789	114.762	198.767	272.728	179.483	149.43
3265	ENSMUSG00000021756	1032.54	1.35413	0.258994	5.2284	1.70981e-07	3.92489e-05	Il6st	13	112464070	112510086	protein_coding	16195	437.008	827.878	510.126	548.163	1852.1	1247.66	1512.85	1324.51
1175	ENSMUSG00000008540	2230.12	1.34737	0.373004	3.61223	0.000303578	0.0153682	Mgst1	6	138140316	138156755	protein_coding	56615	1219.11	800.683	922.441	2091.07	2092.26	2438.96	4699.27	3577.18
7861	ENSMUSG00000030583	296.002	1.34716	0.404982	3.32646	0.000879572	0.032895	Sipa1l3	7	29320372	29518641	protein_coding	74206	192.442	195.537	142.616	137.985	467.845	162.372	609.268	459.947
18693	ENSMUSG00000071537	171.59	1.33484	0.361279	3.69475	0.000220101	0.0132383	Klrg2	6	38625693	38637242	protein_coding	74253	56.4811	118.136	105.887	108.882	281.013	274.802	278.027	149.493
6030	ENSMUSG00000027347	507.347	1.32887	0.342011	3.88545	0.000102138	0.0075131	Rasgrp1	2	117279993	117343001	protein_coding	19419	137.402	386.984	334.44	298.196	543.334	815.481	720.337	822.6
9998	ENSMUSG00000035473	225.369	1.2936	0.275226	4.70014	2.59981e-06	0.000360561	Galm	17	80127471	80185101	protein_coding	319625	91.9005	174.392	125.923	130.347	295.186	380.49	324.46	280.253
4436	ENSMUSG00000024378	341.152	1.26971	0.334238	3.79883	0.000145381	0.00967392	Stard4	18	33199355	33213862	protein_coding	170459	298.158	239.201	113.933	149.968	510.408	473.63	441.438	502.481
19451	ENSMUSG00000074829	156.816	1.26073	0.388819	3.24246	0.00118504	0.0396422	2010315B03Rik	9	124291804	124312696	protein_coding	630836	66.4813	151.373	99.2504	51.4597	206.363	247.197	200.383	232.023
27775	ENSMUSG00000098810	156.816	1.26073	0.388819	3.24246	0.00118504	0.0396422	CAAA01180111.1	CHR_MG132_PATCH	124291804	124312696	protein_coding	630836	66.4813	151.373	99.2504	51.4597	206.363	247.197	200.383	232.023
10909	ENSMUSG00000038072	477.173	1.25688	0.270653	4.64389	3.41914e-06	0.000459822	Galnt11	5	25221904	25265918	protein_coding	231050	246.998	235.965	336.17	306.397	813.226	527.98	502.187	848.46
2590	ENSMUSG00000020589	1232.23	1.25349	0.23401	5.35658	8.48115e-08	2.21408e-05	Fam49a	12	12262139	12380965	protein_coding	76820	857.279	545.055	743.187	767.594	1220.94	1845.14	1940.94	1937.67
3760	ENSMUSG00000022586	921.25	1.24985	0.332319	3.761	0.000169233	0.010991	Ly6i	15	74979534	74983430	protein_coding	57248	784.782	318.974	539.943	538.245	1585.45	1093.07	867.718	1641.82
13896	ENSMUSG00000047604	184.154	1.23062	0.334513	3.67884	0.0002343	0.0137422	Frat2	19	41845972	41848132	protein_coding	212398	99.9238	97.4579	87.1859	155.194	283.017	344.072	179.987	226.394
3739	ENSMUSG00000022555	1152.72	1.22952	0.331544	3.70846	0.000208523	0.0126771	Dgat1	15	76502015	76511951	protein_coding	13350	383.468	865.739	479.95	1027.8	1891.25	1592.41	1504.5	1476.65
28962	ENSMUSG00000101389	15335.4	1.2145	0.24344	4.9889	6.07227e-07	0.000112286	Ms4a4a	19	11375523	11392790	protein_coding	666907	10189.4	8621.35	5991.04	12144.1	21712.7	25379.7	20403.8	18241
805	ENSMUSG00000005125	10754.4	1.19563	0.375712	3.18231	0.00146107	0.0458187	Ndrg1	15	66929321	66969640	protein_coding	17988	5914.45	10951.6	3797.97	5483.04	23950.6	12397.4	10198.5	13341.5
7958	ENSMUSG00000030748	8769.47	1.18163	0.322776	3.66082	0.000251407	0.0141832	Il4ra	7	125552120	125579474	protein_coding	16190	4381.86	5174.98	3606.58	8301.75	8078.27	10703	16974.1	12935.2
3407	ENSMUSG00000022009	2042.41	1.17947	0.200099	5.89443	3.75988e-09	1.66863e-06	Nufip1	14	76110891	76137379	protein_coding	27275	1026.55	1146.95	1316.3	1513.59	2865.86	3357.72	2271.69	2840.6
6397	ENSMUSG00000027997	2223.01	1.1639	0.336848	3.45528	0.000549717	0.0236095	Casp6	3	129901425	129914103	protein_coding	12368	1120.29	1129.79	1004.39	2233.42	1817.28	3251.14	3845.98	3381.8
2495	ENSMUSG00000020423	7330.39	1.15577	0.360495	3.20606	0.00134566	0.0432756	Btg2	1	134075170	134079120	protein_coding	12227	2738.99	6028.04	2378.01	7021.62	8189.18	11438.1	10116	10733.2
5688	ENSMUSG00000026723	276.771	1.14105	0.323531	3.52686	0.000420521	0.0194403	Trdmt1	2	13509014	13544668	protein_coding	13434	167.499	144.656	111.106	267.708	347.444	457.827	370.818	347.11
1760	ENSMUSG00000017057	6581.27	1.11015	0.249714	4.44569	8.76105e-06	0.000972039	Il13ra1	X	36112110	36171259	protein_coding	16164	3193.43	3815.1	3616.99	6041.98	9948.23	10403.6	8537.75	7093.06
12034	ENSMUSG00000040943	2341.75	1.09865	0.315632	3.4808	0.000499921	0.0220396	Tet2	3	133463679	133545139	protein_coding	214133	1405.9	1252.27	1195.7	2108.98	1806.39	2846	4141.64	3977.14
17507	ENSMUSG00000063889	2657.35	1.09576	0.31473	3.48158	0.00049846	0.0220396	Crem	18	3266048	3337748	protein_coding	12916	1876.45	1850.66	1162.89	1885.89	5151.55	4220.03	3073.24	2038.1
3978	ENSMUSG00000022974	1107.07	1.08932	0.248683	4.38034	1.18495e-05	0.00129315	Paxbp1	16	91014037	91044543	protein_coding	67367	632.791	686.14	516.74	996.606	1628.59	1575.49	1203.67	1616.51
26709	ENSMUSG00000095788	1124.11	1.07686	0.235312	4.57632	4.73217e-06	0.000588823	Sirpb1a	3	15371653	15426520	protein_coding	320832	671.75	725.299	565.187	929.635	1245.34	1368.72	1955.01	1531.93
9553	ENSMUSG00000034226	3269.39	1.06534	0.322347	3.30496	0.000949911	0.0344608	Rhov	2	119269201	119271272	protein_coding	228543	3251.36	2042.29	1483.13	1680.72	5567.46	4699.63	2637.72	4792.8
4021	ENSMUSG00000023046	428.418	1.06054	0.262003	4.04781	5.16984e-05	0.00432901	Igfbp6	15	102144362	102149511	protein_coding	16012	303.185	226.37	307.244	274.14	372.067	663.023	684.091	597.218
10104	ENSMUSG00000035828	2977.43	1.04236	0.302297	3.44814	0.00056447	0.0240107	Pim3	15	88862186	88865718	protein_coding	223775	1289.34	2999.98	1750.47	1745.31	5063.66	4363.8	2867.2	3739.69
11300	ENSMUSG00000039005	4062.06	1.04156	0.208431	4.99716	5.8181e-07	0.000109102	Tlr4	4	66827584	66930284	protein_coding	21898	1979.08	2742.42	2412.9	3490.14	6077.27	5582.49	4930.21	5281.94
4792	ENSMUSG00000025007	615.41	1.01582	0.236093	4.30262	1.6879e-05	0.0017222	Aldh18a1	19	40550257	40588463	protein_coding	56454	328.782	483.505	454.46	361.882	995.343	922.357	734.391	642.559
9677	ENSMUSG00000034575	617.079	1.00666	0.243147	4.14014	3.47088e-05	0.00316516	Papd7	13	69497959	69534617	protein_coding	210106	400.883	420.754	427.558	391.118	1096.7	554.64	869.745	775.237
12069	ENSMUSG00000041075	117.922	1.00502	0.314591	3.1947	0.00139974	0.0445842	Fzd7	1	59482424	59486955	protein_coding	14369	81.8226	52.8358	88.8775	89.9292	171.877	137.413	189.751	130.874
4682	ENSMUSG00000024830	444.898	0.993408	0.266417	3.72877	0.000192419	0.0119714	Rps6kb2	19	4156713	4163354	protein_coding	58988	320.416	244.43	308.801	316.351	365.036	667.608	694.731	641.812
27434	ENSMUSG00000097721	444.898	0.993408	0.266417	3.72877	0.000192419	0.0119714	Rps6kb2	CHR_MG153_PATCH	4156712	4163353	protein_coding	58988	320.416	244.43	308.801	316.351	365.036	667.608	694.731	641.812
7670	ENSMUSG00000030214	8905.06	0.984328	0.267822	3.67531	0.000237558	0.013767	Plbd1	6	136612070	136661928	protein_coding	66857	4885.9	5985.72	4768.98	8277.84	15244.8	13369.5	10305.3	8402.36
2538	ENSMUSG00000020484	11897	0.980807	0.273422	3.58716	0.000334304	0.0167328	Xbp1	11	5520659	5525893	protein_coding	22433	7430.82	6992.98	6698.11	10885.4	10252.9	13724.2	19498.7	19692.6
9514	ENSMUSG00000034135	1392.41	0.971612	0.243185	3.99537	6.45944e-05	0.00517526	Sik3	9	46012820	46224194	protein_coding	70661	1126.69	671.435	763.891	1200.48	2142.87	1877.2	1713.86	1642.82
13526	ENSMUSG00000046223	42483.8	0.962081	0.167269	5.7517	8.83495e-09	3.19671e-06	Plaur	7	24462484	24475968	protein_coding	18793	26399.2	34209.3	28275.7	26399.9	54869.2	64384.8	46460.2	58872.2
9971	ENSMUSG00000035392	1877	0.959522	0.300479	3.19331	0.00140652	0.044693	Dennd1a	2	37798991	38287390	protein_coding	227801	1233.69	1792.4	803.29	1270.65	3229.29	2030.38	2838.02	1818.28
8505	ENSMUSG00000031765	4555.52	0.957572	0.274635	3.48671	0.000489005	0.0217746	Mt1	8	94179082	94180327	protein_coding	17748	2862.66	2996.75	3728.91	2799.33	4874.58	3710.09	7974.69	7497.15
7529	ENSMUSG00000029915	4184.73	0.950188	0.278901	3.40691	0.000657035	0.0265084	Clec5a	6	40574894	40585821	protein_coding	23845	2707.38	3283.52	2410.76	3015.57	7616.77	6237.6	3161.08	5045.18
5486	ENSMUSG00000026377	778.516	0.946682	0.258255	3.66569	0.000246673	0.0140953	Nifk	1	118321839	118333822	protein_coding	67949	460.206	454.037	781.994	430.753	1076.15	1120.17	828.074	1076.75
4820	ENSMUSG00000025059	2151.89	0.944789	0.221447	4.26642	1.98631e-05	0.00197356	Gk	X	85701937	85776819	protein_coding	14933	1098.24	1631.15	1420.63	1735.39	3604.16	2620.83	2768.5	2336.22
7655	ENSMUSG00000030188	725.953	0.942828	0.273913	3.44207	0.00057729	0.0242753	Magohb	6	131284388	131293244	protein_coding	66441	597.413	544.976	383.882	462.12	662.722	788.055	1192.84	1175.61
6091	ENSMUSG00000027439	361.043	0.934332	0.253665	3.68333	0.000230209	0.0136223	Gzf1	2	148681023	148692949	protein_coding	74533	258.979	305.371	194.161	236.09	389.135	432.441	450.324	621.843
10752	ENSMUSG00000037685	1074.88	0.930399	0.27428	3.39215	0.000693471	0.0277264	Atp8a1	5	67618140	67847434	protein_coding	11980	695.545	571.641	596.326	1094.87	1327.75	1211.95	1819.51	1281.46
2994	ENSMUSG00000021262	3341.48	0.928471	0.168758	5.50178	3.75965e-08	1.19181e-05	Evl	12	108554720	108688516	protein_coding	14026	2623.17	2227.78	2285.66	2071.1	5051.42	4723.25	4164.19	3585.25
4934	ENSMUSG00000025261	617.914	0.927895	0.283334	3.27492	0.00105692	0.0366454	Huwe1	X	151800807	151935417	protein_coding	59026	430.025	401.223	397.828	472.682	514.016	688.411	850.364	1188.76
11950	ENSMUSG00000040711	1890.35	0.919471	0.167408	5.49238	3.96542e-08	1.2278e-05	Sh3pxd2b	11	32347820	32428173	protein_coding	268396	1355.62	1233.2	1171.36	1470.09	2667.75	2059.82	2813.73	2351.23
19004	ENSMUSG00000073422	385.698	0.917011	0.19521	4.69756	2.63283e-06	0.000361376	H2-Ke6	17	34026033	34028060	protein_coding	14979	266.24	296.96	225.609	280.063	510.918	420.503	564.822	520.471
1944	ENSMUSG00000018559	768.865	0.915328	0.284426	3.21816	0.00129017	0.0418958	Ctdnep1	11	69981156	69990601	protein_coding	67181	765.344	446.387	548.3	372.814	1264.49	915.599	1051.23	786.751
13196	ENSMUSG00000044991	283.059	0.899611	0.240855	3.73507	0.000187661	0.0118381	1110034G24Rik	2	132686931	132751055	protein_coding	73747	206.478	240.524	160.406	183.033	388.03	447.197	317.598	321.204
10670	ENSMUSG00000037447	2747.91	0.896374	0.26857	3.33758	0.0008451	0.0318744	Arid5a	1	36307733	36324029	protein_coding	214855	1949.15	2055.77	1141.56	2536.39	3161	3143.01	3556.46	4439.89
811	ENSMUSG00000005198	943.396	0.889146	0.191992	4.63116	3.6362e-06	0.000471911	Polr2a	11	69733997	69758637	protein_coding	20020	757.224	757.614	564.182	567.87	1291.67	1084.51	1135.06	1389.04
9089	ENSMUSG00000032786	14721	0.87468	0.25198	3.47123	0.000518082	0.0225416	Alas1	9	106233455	106248654	protein_coding	11655	11036.1	11461.2	9597.12	9466.65	25630.8	22736.9	12800.5	15038.8
11683	ENSMUSG00000040021	352.922	0.868401	0.239238	3.62986	0.000283576	0.0149822	Lats1	10	7681214	7716460	protein_coding	16798	322.692	218.177	186.003	272.397	445.364	454.217	422.783	501.744
17692	ENSMUSG00000066278	1374.19	0.848193	0.186909	4.53799	5.6792e-06	0.00068739	Vps37b	5	124004641	124032270	protein_coding	330192	876.758	1094.68	1008.53	945.887	2164.99	1879.03	1532.28	1491.38
4042	ENSMUSG00000023087	4152.18	0.840918	0.19335	4.34921	1.36632e-05	0.00145529	Noct	3	51224447	51251644	protein_coding	12457	3109.71	3701.57	2362	2727.76	6159.59	4583.69	5304.72	5268.43
11394	ENSMUSG00000039217	2251.78	0.836701	0.254975	3.2815	0.00103255	0.036398	Il18	9	50554827	50581840	protein_coding	16173	2141.25	1181.2	1188.11	1955.53	3212.63	2842.66	3044.29	2448.61
5457	ENSMUSG00000026315	2958.86	0.829612	0.210475	3.94162	8.09347e-05	0.0061929	Serpinb8	1	107590006	107610484	protein_coding	20725	2043.23	2243.43	2291.3	1945.54	2704	4762.51	3471.68	4209.14
7467	ENSMUSG00000029772	1583.91	0.828348	0.226602	3.65552	0.000256664	0.0142384	Ahcyl2	6	29768011	29912310	protein_coding	74340	962.076	1210.39	869.364	1522.4	2317.43	2031.9	2018.46	1739.25
181	ENSMUSG00000001052	1390.2	0.82561	0.257495	3.20632	0.00134445	0.0432756	Sec24b	3	129982759	130061553	protein_coding	99683	644.35	1239.02	902.786	1225.5	1437.58	1731.72	2007.42	1933.2
2995	ENSMUSG00000021263	1029.09	0.823884	0.162218	5.07885	3.79715e-07	7.4346e-05	Degs2	12	108678711	108702315	protein_coding	70059	865.793	754.099	718.217	634.638	1413.11	1230.97	1393.83	1222.04
2285	ENSMUSG00000020077	44719.8	0.817909	0.176475	4.6347	3.57452e-06	0.0004712	Srgn	10	62493833	62527451	protein_coding	19073	31678.8	35162.2	26450.5	36197.3	63387.1	45955.1	62333	56594
5481	ENSMUSG00000026360	3113.2	0.817609	0.251459	3.25146	0.00114813	0.0388964	Rgs2	1	143999338	144004161	protein_coding	19735	2156.97	2776.19	1556.35	2526.15	5089.18	3358.72	3150.32	4291.75
8152	ENSMUSG00000031153	2466.45	0.814322	0.195403	4.16739	3.08105e-05	0.00284869	Gripap1	X	7789765	7820567	protein_coding	54645	1794.52	2168.66	1387.59	1803.02	3681.53	2649.07	3131.64	3115.56
5176	ENSMUSG00000025804	22743.4	0.810185	0.216978	3.73395	0.000188499	0.0118381	Ccr1	9	123962124	123968692	protein_coding	12768	14648.1	20092	12934.1	18405.4	36331.2	29859.2	25996.3	23680.7
19379	ENSMUSG00000074622	12883.7	0.802215	0.251756	3.18648	0.00144017	0.0454726	Mafb	2	160363703	160367065	protein_coding	16658	9925.03	9114.76	7518.74	11006.8	12206.4	12201.6	21377.1	19719.4
17424	ENSMUSG00000063550	1298.12	0.800253	0.244127	3.27801	0.0010454	0.036398	Nup98	7	102119398	102210176	protein_coding	269966	703.431	1131.93	816.119	1136.06	2155.89	1509.91	1490.63	1441
3084	ENSMUSG00000021432	657.895	0.800133	0.223742	3.57614	0.000348706	0.0169441	Slc35b3	13	38932136	38960875	protein_coding	108652	434.033	457.601	603.447	424.289	1027.54	901.695	708.872	705.677
1112	ENSMUSG00000007656	999.729	0.790351	0.226065	3.49612	0.000472073	0.0210912	Arpp19	9	75037614	75060313	protein_coding	59046	852.482	535.049	750.246	792.697	1021.48	1215.4	1257.71	1572.77
156	ENSMUSG00000000915	590.987	0.790216	0.218482	3.61685	0.000298208	0.0153545	Hip1r	5	123973628	124005558	protein_coding	29816	383.57	372.878	476.546	498.308	956.368	711.183	704.314	624.729
8528	ENSMUSG00000031799	21464	0.788789	0.236534	3.33478	0.000853668	0.0321066	Tpm4	8	72134975	72153142	protein_coding	326618	14255.7	13892.9	14819.6	19984	29725.1	36183	21424.6	21427.3
6133	ENSMUSG00000027506	17543.3	0.78856	0.194581	4.0526	5.06506e-05	0.00426812	Tpd52	3	8925593	9004723	protein_coding	21985	12794.9	12524.1	9830.26	16309.6	19444.8	25084.1	23082.9	21275.8
14958	ENSMUSG00000051615	2345.51	0.785719	0.24385	3.22214	0.00127239	0.041521	Rap2a	14	120478444	120507194	protein_coding	76108	1708.76	1428.72	1625.08	2125.93	2428.53	2171.34	3627.07	3648.62
6779	ENSMUSG00000028645	8089.05	0.77991	0.227856	3.42282	0.000619756	0.025389	Slc2a1	4	119108711	119137983	protein_coding	20525	5179.67	6447.73	4166.47	8023.27	10600.3	9032.54	10227.5	11034.9
12208	ENSMUSG00000041560	3008.74	0.777801	0.167685	4.63847	3.50991e-06	0.00046731	Nop53	7	15936183	15946074	protein_coding	68077	2529.15	1940.28	2226.52	2171.81	3319.48	3401.16	4046.04	4435.45
1869	ENSMUSG00000018008	11280	0.77037	0.182514	4.22088	2.43347e-05	0.00233088	Cyth4	15	78597047	78622019	protein_coding	72318	8529.35	6664.29	9992.35	8165.52	12825.7	16922.2	14181.2	12959.8
15851	ENSMUSG00000056153	1883.04	0.765002	0.19189	3.98666	6.70097e-05	0.00520407	Socs6	18	88665224	88927481	protein_coding	54607	1086.51	1683.23	1331.47	1479.42	2710.4	2143.59	2478.48	2151.18
4031	ENSMUSG00000023067	19555.8	0.762181	0.233567	3.26323	0.00110152	0.0377103	Cdkn1a	17	29090979	29100722	protein_coding	12575	13989.1	16728.5	9052.9	18257.6	23027.3	23921.6	24855.9	26613.9
2950	ENSMUSG00000021196	10711.5	0.760025	0.240947	3.15433	0.0016087	0.0494574	Pfkp	13	6579768	6648777	protein_coding	56421	5579.42	7628.55	7670.06	10935.6	15795.6	14783.1	11239.8	12060.1
5850	ENSMUSG00000026979	2185.56	0.758923	0.215524	3.5213	0.000429435	0.0197155	Psd4	2	24367580	24414954	protein_coding	215632	1575.91	1645.95	1393.93	1878.44	3666.46	2198.82	2757.72	2367.23
15304	ENSMUSG00000053338	3610.98	0.745986	0.222227	3.35686	0.000788323	0.0305108	Tarm1	7	3486500	3502624	protein_coding	245126	2732.71	3487.1	1846.83	2724.45	4941.76	3848.67	4715.12	4591.19
5831	ENSMUSG00000026946	3278.36	0.745031	0.204738	3.63895	0.000273753	0.0148765	Nmi	2	51948487	51973494	protein_coding	64685	2502.59	2185.16	2348.28	2763.88	5150.99	4566.29	3158.09	3551.59
7207	ENSMUSG00000029346	1031.01	0.741085	0.21628	3.4265	0.000611404	0.025202	Srrd	5	112337392	112343040	protein_coding	70118	773.627	862.54	728.59	722.916	1086.21	1772.32	1138.23	1163.61
8687	ENSMUSG00000032038	1519.77	0.73736	0.226357	3.25752	0.00112392	0.0382707	St3gal4	9	35046576	35119268	protein_coding	20443	1043.93	994.377	1113.82	1406.38	1390.57	1816.88	2423.97	1968.24
17555	ENSMUSG00000064127	455.063	0.725147	0.218559	3.31785	0.000907132	0.0334791	Med14	X	12675369	12762073	protein_coding	26896	362.733	343.455	305.624	360.536	623.718	658.827	581.165	404.445
7424	ENSMUSG00000029686	2496.59	0.722954	0.212026	3.40974	0.000650247	0.0263417	Cul1	6	47453398	47526139	protein_coding	26965	1751.6	2152.7	2013.79	1616.84	2240.96	3083.14	3836.94	3276.78
5497	ENSMUSG00000026395	13183	0.715872	0.221213	3.23612	0.00121167	0.0403303	Ptprc	1	138062861	138175708	protein_coding	19264	8373.55	10061.2	7742.14	13733.5	18975.2	15890.1	16154.2	14534.3
664	ENSMUSG00000004056	1019.97	0.709912	0.186409	3.80835	0.000139897	0.00940699	Akt2	7	27591552	27640826	protein_coding	11652	770.489	791.971	701.995	831.846	950.342	1312.95	1379.37	1420.78
14533	ENSMUSG00000050022	682.308	0.708379	0.197313	3.59012	0.000330522	0.0166688	Amz1	5	140724127	140761439	protein_coding	231842	544.674	519.886	515.152	493.031	706.078	1069.49	887.714	722.434
1164	ENSMUSG00000008393	7283.48	0.699716	0.148619	4.70812	2.50016e-06	0.000350391	Carhsp1	16	8658587	8672153	protein_coding	52502	5808.4	4897.05	5281.21	6217.34	7941.17	10262.2	8962.49	8897.99
5652	ENSMUSG00000026656	17226.5	0.686527	0.141567	4.84949	1.23777e-06	0.000200972	Fcgr2b	1	170958617	170976547	protein_coding	14130	11886.3	14220.4	11935.4	14771.6	19074.2	21005.2	22085.1	22834.1
15108	ENSMUSG00000052384	15699	0.685692	0.162337	4.22388	2.40134e-05	0.00233079	Nrros	16	32142785	32165594	protein_coding	224109	13438	11521.7	13513.2	9675.29	18504.2	21726.1	18777.8	18436.1
15835	ENSMUSG00000056069	3639.49	0.679457	0.189803	3.5798	0.000343852	0.0169441	Fam105a	15	27655069	27681579	protein_coding	223433	2602.89	3523.83	2576.41	2489.53	3703.39	5116.92	4847.11	4255.86
4529	ENSMUSG00000024539	2271.96	0.679148	0.178832	3.7977	0.000146046	0.00967392	Ptpn2	18	67665511	67724595	protein_coding	19255	1618.7	2139.84	1581.16	1647.56	3293.07	2676.75	2413.39	2805.18
16364	ENSMUSG00000058624	6609.6	0.665805	0.13497	4.933	8.09784e-07	0.000140019	Gda	19	21391307	21473445	protein_coding	14544	4715.56	4866.32	5040.54	5821.57	7564.06	7528.34	8579.02	8761.35
7321	ENSMUSG00000029534	2901.82	0.660955	0.172479	3.83209	0.000127057	0.00887001	St7	6	17692933	17943025	protein_coding	64213	2071.49	2343.05	2315.36	2263.49	3569.2	3566.69	2785.41	4299.86
3520	ENSMUSG00000022205	6783.8	0.643783	0.151686	4.24417	2.194e-05	0.00216377	Sub1	15	11981339	11996983	protein_coding	20024	5531.62	4560.79	5066.69	6019.92	7383.43	9355.26	8115.19	8237.52
16563	ENSMUSG00000059498	32726.3	0.643756	0.176905	3.63898	0.000273716	0.0148765	Fcgr3	1	171051174	171064935	protein_coding	14131	23477.2	21917	27158.4	29620.8	38672.4	48318.7	33856.3	38789.9
6205	ENSMUSG00000027639	21276.3	0.636309	0.165278	3.84993	0.000118152	0.00841217	Samhd1	2	157097533	157135265	protein_coding	56045	16619.1	17499.1	13280.4	19236.7	28593.4	27186.1	23368.7	24427
2813	ENSMUSG00000020922	1217.93	0.633545	0.199502	3.17564	0.00149507	0.0465573	Lsm12	11	102162497	102185296	protein_coding	268490	1002.42	760.503	1217.45	838.958	1417.75	1470.56	1651.2	1384.61
4304	ENSMUSG00000024143	1102.58	0.630086	0.116169	5.42387	5.83232e-08	1.68807e-05	Rhoq	17	86963082	87000069	protein_coding	104215	858.732	873.914	805.337	923.949	1328.77	1344.96	1371.3	1313.64
13598	ENSMUSG00000046516	4358.91	0.629757	0.191946	3.28091	0.00103471	0.036398	Cox17	16	38346991	38352763	protein_coding	12856	4260.11	3233.97	3436.49	2759.97	4462.69	5361.33	5187.02	6169.71
1156	ENSMUSG00000008301	508.617	0.608152	0.160915	3.77934	0.000157246	0.0103131	Phax	18	56562443	56587712	protein_coding	56698	456.897	385.204	360.312	410.399	609.615	563.031	650.366	633.11
6079	ENSMUSG00000027423	6485.78	0.602996	0.148442	4.06216	4.86214e-05	0.00412322	Snx5	2	144250123	144270906	protein_coding	69178	5506.18	4787.35	4657.14	5648.38	8447.03	6976.44	8682.3	7181.47
7860	ENSMUSG00000030579	28419.7	0.59825	0.152112	3.93295	8.39089e-05	0.0063703	Tyrobp	7	30413760	30417585	protein_coding	22177	23154.4	18670.9	24632.2	23983.3	31270.6	32490.5	39003.8	34151.8
557	ENSMUSG00000003283	8251.93	0.570828	0.148538	3.84296	0.000121558	0.00856308	Hck	2	153108468	153151441	protein_coding	15162	6244.9	7274.14	5885.17	7156.85	11359.6	8946.8	9234.01	9913.95
18588	ENSMUSG00000071076	7557.93	0.542103	0.16179	3.35065	0.000806221	0.0311131	Jund	8	70698949	70700616	protein_coding	16478	7340.7	5548.32	5771.9	5957.11	8550.14	9948.97	7710.05	9636.28
7466	ENSMUSG00000029771	11420.8	0.503443	0.141768	3.55117	0.000383526	0.0181847	Irf5	6	29526625	29541871	protein_coding	27056	8695.1	9889.92	9671.08	9536.47	11364.4	12711.2	14829.4	14668.6
5547	ENSMUSG00000026480	9916.85	0.466852	0.144847	3.22306	0.00126829	0.041521	Ncf2	1	152800194	152836991	protein_coding	17970	7799.5	7324.94	8797.05	9382.05	12226.9	11472.1	12218.5	10113.8
4753	ENSMUSG00000024953	14351.4	0.463651	0.133333	3.4774	0.000506303	0.0221231	Prdx5	19	6906697	6910106	protein_coding	54683	12001.1	12087.5	10947.1	13223.2	17828.4	17367.8	14358.8	16997.1
20149	ENSMUSG00000078578	17088.6	0.4402	0.131433	3.34923	0.000810364	0.0311826	Ube2d3	3	135438149	135468198	protein_coding	66105	16216.4	13942.9	14553.9	13293.5	20080.4	21796.1	17851.5	18974.4
490	ENSMUSG00000002844	5422.58	0.336827	0.101488	3.31887	0.00090381	0.0334791	Adprh	16	38445399	38452689	protein_coding	11544	5068.8	4867.39	4648.38	4585.91	5933.82	5983.68	5859.49	6433.15
5946	ENSMUSG00000027207	1177.89	-0.525508	0.131903	-3.98404	6.77543e-05	0.00521434	Galk2	2	125859109	125984299	protein_coding	69976	1261.17	1375.47	1391.1	1532.4	896.186	965.899	988.834	1012.05
2082	ENSMUSG00000019433	1451.65	-0.526818	0.160149	-3.28955	0.00100347	0.0359145	Gipc1	8	83652677	83664694	protein_coding	67903	1820.38	1447.62	1920.77	1665.77	1246.05	1317.82	1088.07	1106.73
18100	ENSMUSG00000068566	11081.9	-0.588395	0.17392	-3.38314	0.000716628	0.0284812	Myadm	7	3289080	3300442	protein_coding	50918	11501.6	11421.2	17076.9	13243.6	8395.63	9068.51	9010.55	8937.12
3147	ENSMUSG00000021556	566.034	-0.615012	0.187301	-3.28354	0.00102511	0.0362988	Golm1	13	59634626	59675811	protein_coding	105348	539.268	701.415	755.574	743.153	417.452	481.792	479.128	410.493
5581	ENSMUSG00000026547	23679	-0.617873	0.181223	-3.40946	0.000650926	0.0263417	Tagln2	1	172500047	172507380	protein_coding	21346	27745.9	25603	37577.6	23767.2	18477.8	19420.5	19122.4	17717.5
9255	ENSMUSG00000033307	4936.37	-0.618593	0.160035	-3.86537	0.000110919	0.00793966	Mif	10	75859353	75860240	protein_coding	17319	6314.41	5107.42	6084.64	6407.69	4460.33	3338.97	3611.32	4166.2
5790	ENSMUSG00000026879	16245.8	-0.623016	0.174185	-3.57674	0.000347906	0.0169441	Gsn	2	35256380	35307892	protein_coding	227753	18564.6	19574.1	19951.1	20709.7	13955.3	15605.1	10238.3	11368.3
19311	ENSMUSG00000074417	6542.36	-0.633886	0.145416	-4.35913	1.30579e-05	0.00140204	Gm14548	7	3884242	3898120	protein_coding	18724	7188.22	7740.83	8759.36	8138.95	5001.95	4727.85	4755.8	6025.94
16161	ENSMUSG00000057666	56878.2	-0.636901	0.140342	-4.5382	5.67355e-06	0.00068739	Gapdh	6	125161715	125166467	protein_coding	14433	72103	61854.9	65646.4	77327.2	49041.3	39008.1	44240.5	45803.9
25459	ENSMUSG00000092558	569.752	-0.637562	0.176296	-3.61643	0.000298694	0.0153545	Med20	17	47611582	47624418	protein_coding	56771	629.748	707.107	741.833	696.044	371.294	422.342	475.321	514.327
747	ENSMUSG00000004730	11705.7	-0.638929	0.198645	-3.21644	0.00129791	0.0419943	Adgre1	17	57358686	57483529	protein_coding	13733	15188.6	15498.6	14027.9	12308.9	12221	8725.47	8017.13	7657.66
3858	ENSMUSG00000022769	5340.13	-0.642119	0.183151	-3.50597	0.000454956	0.0204638	Sdf2l1	16	17130138	17132383	protein_coding	64136	8049.88	5228.39	6969.44	5789.71	4109.13	4545.7	4284.46	3744.33
3013	ENSMUSG00000021288	1301.37	-0.642433	0.155979	-4.11872	3.80982e-05	0.00339533	Klc1	12	111758849	111807844	protein_coding	16593	1536.86	1599.19	1750.14	1459.2	1118.45	1032.55	1070.52	844.036
11323	ENSMUSG00000039067	3474.36	-0.657384	0.20227	-3.25004	0.00115389	0.0389921	Psmd7	8	107580381	107588464	protein_coding	17463	5152.76	3839.58	4940.81	3077.31	2581.18	2859.74	2740.29	2603.25
10291	ENSMUSG00000036427	12126.9	-0.662249	0.192244	-3.44483	0.000571409	0.0242285	Gpi1	7	34201330	34230336	protein_coding	14751	13599.5	11959.5	13955.2	19935	8992.99	9507.86	9148.54	9916.69
7924	ENSMUSG00000030695	32576.2	-0.665214	0.128031	-5.19573	2.03914e-07	4.45067e-05	Aldoa	7	126795234	126800751	protein_coding	11674	40876.2	37878	40597.2	40472.3	26069.7	27433.8	21301.7	25980.4
18124	ENSMUSG00000068739	1963.04	-0.667034	0.211554	-3.15302	0.00161589	0.0494574	Sars	3	108424865	108445209	protein_coding	20226	2583.08	1923.88	2978.42	2151.03	1233.78	1410.56	1640.67	1782.89
10400	ENSMUSG00000036775	409.983	-0.673085	0.168761	-3.9884	6.65195e-05	0.00520407	Decr2	17	26081211	26090329	protein_coding	26378	449.999	539.694	515.729	510.174	308.965	345.427	331.207	278.673
762	ENSMUSG00000004849	2056	-0.681781	0.194392	-3.50725	0.000452768	0.0204344	Ap1s1	5	137034993	137046135	protein_coding	11769	2647.83	2156.15	3175.88	2152.07	1398.54	1801.94	1465.31	1650.3
4156	ENSMUSG00000023904	889.126	-0.685606	0.184099	-3.72412	0.000195999	0.0120812	Hcfc1r1	17	23673596	23675227	protein_coding	353502	1304.78	1079.77	895.841	1105.24	781.818	652.44	611.626	681.492
2291	ENSMUSG00000020085	1548.03	-0.698708	0.220089	-3.17465	0.00150015	0.0465573	Aifm2	10	61715263	61739260	protein_coding	71361	1569.73	2551.14	1981.38	1560.27	1343.09	1092.89	1039.23	1246.53
15892	ENSMUSG00000056342	763.565	-0.699886	0.216587	-3.23143	0.00123174	0.0406932	Usp34	11	23306895	23490560	protein_coding	17847	831.949	1183.52	844.221	920.651	581.857	445.599	628.853	671.874
7371	ENSMUSG00000029616	3277.59	-0.704659	0.166881	-4.22252	2.41587e-05	0.00233079	Erp29	5	121428590	121452506	protein_coding	67397	4202.7	3371.46	4149.44	4526.71	2084.16	2489.01	2817.94	2579.3
6972	ENSMUSG00000028961	4756.02	-0.712822	0.187093	-3.80999	0.00013897	0.00939214	Pgd	4	149149991	149166771	protein_coding	110208	5610.24	4950.89	5864.57	7204.93	3479.21	3129.45	4393.77	3415.06
4116	ENSMUSG00000023456	18730.2	-0.714014	0.219387	-3.25458	0.0011356	0.0385697	Tpi1	6	124810586	124814296	protein_coding	21991	22644	24688.2	18019	27738.9	18349.3	13277.5	10960.2	14164
8532	ENSMUSG00000031807	1027.88	-0.723803	0.229534	-3.15336	0.00161404	0.0494574	Pgls	8	71592176	71601092	protein_coding	66171	1365.65	1092.58	1602.79	1061.29	689.049	751.859	1000.1	659.694
3759	ENSMUSG00000022584	47912.4	-0.724064	0.218833	-3.30875	0.000937141	0.0341773	Ly6c2	15	75108158	75111970	protein_coding	100041546	60433.4	49994.3	54303.3	74026.1	36116.3	30772.6	29787	47865.8
19110	ENSMUSG00000073838	893.76	-0.727746	0.210677	-3.45433	0.000551668	0.0236171	Tufm	7	126487361	126490731	protein_coding	233870	1251.35	856.923	1283.85	1065.55	705.976	757.381	693.831	535.22
11382	ENSMUSG00000039197	724.643	-0.728765	0.224405	-3.24754	0.00116407	0.0392364	Adk	14	21052574	21448569	protein_coding	11534	944.111	822.443	1003.61	845.829	373.104	654.588	548.739	604.725
15941	ENSMUSG00000056608	10890.8	-0.737356	0.207582	-3.55212	0.000382145	0.0181847	Chd9	8	90828352	91054516	protein_coding	109151	13529.4	13307.1	11107.9	16515.4	6027.77	8532.35	8376.74	9729.43
1579	ENSMUSG00000015335	321.135	-0.739287	0.232334	-3.18201	0.00146259	0.0458187	Zdhhc12	2	30090944	30093648	protein_coding	66220	505.195	379.919	295.374	426.259	239.231	256.988	228.78	237.334
4651	ENSMUSG00000024781	2362.84	-0.742844	0.203908	-3.64304	0.00026944	0.0148236	Lipa	19	34492318	34527474	protein_coding	16889	2506.09	3458.41	3542.75	2324.76	2003.14	1772.85	1746.98	1547.75
17798	ENSMUSG00000066839	297.185	-0.743409	0.223667	-3.32372	0.000888242	0.0331262	Ecsit	9	22072246	22085438	protein_coding	26940	337.264	370.943	409.565	370.765	175.333	281.678	207.714	224.214
27447	ENSMUSG00000097829	1790.03	-0.756542	0.18483	-4.09317	4.25506e-05	0.00367869	Myadm	CHR_MG4151_PATCH	3289100	3298942	protein_coding	50918	2007.39	1945.77	2819.33	2222.82	1191.47	1498.96	1236.33	1398.17
14171	ENSMUSG00000048578	1646.88	-0.7605	0.196336	-3.87346	0.000107301	0.00784947	Mlec	5	115142981	115158179	protein_coding	109154	2053.69	1631.17	2146.3	2451.91	1236.61	1451.34	1186.04	1018
6850	ENSMUSG00000028759	1045.15	-0.761784	0.207269	-3.67534	0.000237533	0.013767	Hp1bp3	4	138216296	138244683	protein_coding	15441	1273.92	1763.91	1035.48	1187.39	797.801	742.496	783.926	776.296
4849	ENSMUSG00000025133	449.805	-0.764841	0.188234	-4.06326	4.83928e-05	0.00412322	Ints4	7	97480956	97541395	protein_coding	101861	529.71	539.242	688.641	506.953	311.957	322.993	323.101	375.839
18040	ENSMUSG00000068220	21159.3	-0.76941	0.205116	-3.7511	0.00017606	0.0112695	Lgals1	15	78926725	78930465	protein_coding	16852	32027.5	22044.9	32695.6	19918.6	15603.7	15358.4	15968.9	15657.1
13392	ENSMUSG00000045679	2509.83	-0.785033	0.229511	-3.42046	0.000625165	0.0255321	Pqlc3	12	16988648	17000408	protein_coding	217430	2974.72	3260.7	3822.21	2646.99	2156.66	2136.82	1256.14	1824.41
8652	ENSMUSG00000031985	704.034	-0.791324	0.219001	-3.61334	0.000302278	0.0153608	Gnpat	8	124863033	124890057	protein_coding	14712	837.223	790.417	952.053	989.521	443.233	650.281	567.822	401.72
12718	ENSMUSG00000043157	688.125	-0.810744	0.22139	-3.66207	0.00025019	0.0141832	Arl11	14	61309753	61311936	protein_coding	219144	1038.93	1007.45	774.763	684.949	588.379	488.853	415.02	506.658
13720	ENSMUSG00000046949	534.044	-0.811335	0.248691	-3.26243	0.00110463	0.0377103	Nqo2	13	33964687	33988443	protein_coding	18105	545.977	892.967	648.92	634.335	301.862	359.421	484.204	404.665
6470	ENSMUSG00000028108	21132.2	-0.812096	0.238891	-3.39945	0.00067522	0.0271598	Ecm1	3	95734147	95739569	protein_coding	13601	30480	27453.2	25803.4	23974.5	11025.6	21928.5	12910.1	15482.3
4335	ENSMUSG00000024193	312.913	-0.815581	0.251337	-3.24497	0.00117462	0.0394922	Phf1	17	26933127	26937890	protein_coding	21652	500.642	393.913	306.419	395.177	249.089	258.051	173.546	226.463
10432	ENSMUSG00000036860	527.653	-0.816144	0.213789	-3.81753	0.000134795	0.00929876	Mrpl55	11	59202486	59206134	protein_coding	67212	688.231	641.357	762.593	600.654	330.136	394.937	487.191	316.125
1610	ENSMUSG00000015542	738.63	-0.816797	0.238183	-3.42929	0.000605173	0.0251177	Nat9	11	115182832	115187859	protein_coding	66176	1215.96	974.543	938.756	640.385	483.365	546.166	502.176	607.695
5359	ENSMUSG00000026154	273.503	-0.846158	0.245164	-3.45139	0.000557705	0.023799	Sdhaf4	1	23995939	24005656	protein_coding	68002	407.575	330.212	274.296	394.033	170.541	244.925	187.065	179.375
12550	ENSMUSG00000042569	563.38	-0.857758	0.220609	-3.88814	0.000101016	0.00747185	Dhrs7b	11	60830631	60860195	protein_coding	216820	672.936	676.411	859.194	696.014	289.18	434.615	473.233	405.46
13694	ENSMUSG00000046841	2984.34	-0.863106	0.162286	-5.31841	1.04675e-07	2.68009e-05	Ckap4	10	84526305	84534062	protein_coding	216197	4375.6	3588.67	4111.7	3329.96	1848.42	2421.28	2144	2055.05
15727	ENSMUSG00000055541	2971.29	-0.869661	0.177433	-4.90135	9.51814e-07	0.000160411	Lair1	7	4003402	4063204	protein_coding	52855	3707.77	3810.6	4294.93	3551.36	1611.72	2158.55	2158.64	2476.74
6422	ENSMUSG00000028032	755.467	-0.883365	0.270171	-3.26965	0.00107683	0.0371421	Papss1	3	131564768	131643671	protein_coding	23971	933.101	1127.77	587.431	1270.86	560.818	587.88	470.839	505.048
11118	ENSMUSG00000038546	991.798	-0.886633	0.236072	-3.75577	0.000172807	0.0111596	Ranbp9	13	43402675	43481282	protein_coding	56705	1253.04	1778.35	1046.41	1071.95	691.08	572.74	733.976	786.834
11579	ENSMUSG00000039740	294.731	-0.896665	0.281417	-3.18625	0.0014413	0.0454726	Alg2	4	47465067	47474333	protein_coding	56737	344.961	428.488	351.647	408.168	273.27	243.045	142.68	165.591
15643	ENSMUSG00000055053	735.796	-0.901835	0.255682	-3.52718	0.000420014	0.0194403	Nfic	10	81396186	81455635	protein_coding	18029	1142.33	789.625	1161.41	740.188	514.328	399.975	656.996	481.514
6978	ENSMUSG00000028969	613.187	-0.903752	0.243448	-3.71229	0.000205392	0.0126018	Cdk5	5	24418241	24423530	protein_coding	12568	971.85	630.231	881.944	712.641	469.118	304.444	460.335	474.936
8692	ENSMUSG00000032046	2026.32	-0.905192	0.202842	-4.46255	8.09911e-06	0.000928454	Abhd12	2	150832493	150904741	protein_coding	76192	2345.37	2931.8	2624.87	2665.54	1279.34	1659.24	1047.88	1656.5
10920	ENSMUSG00000038102	533.166	-0.90823	0.196148	-4.63033	3.65081e-06	0.000471911	Trappc11	8	47490115	47533470	protein_coding	320714	713.961	635.777	614.378	818.852	319.714	421.993	405.699	334.954
3530	ENSMUSG00000022217	210.787	-0.923154	0.255462	-3.61367	0.000301898	0.0153608	Emc9	14	55581516	55585302	protein_coding	85308	258.61	351.702	282.534	211.179	148.141	166.635	137.871	129.625
5270	ENSMUSG00000025986	407.608	-0.930323	0.187405	-4.96425	6.89665e-07	0.000124084	Slc39a10	1	46807544	46892852	protein_coding	227059	549.045	554.802	510.182	523.943	338.64	249.881	240.675	293.696
20417	ENSMUSG00000079227	6212.36	-0.954863	0.264189	-3.61431	0.000301146	0.0153608	Ccr5	9	124121543	124147699	protein_coding	12774	6756	9226.95	5596.33	11205.7	4886.54	3193.98	4128.42	4704.96
3610	ENSMUSG00000022359	212.153	-0.983212	0.25735	-3.82052	0.00013317	0.00923449	Wdyhv1	15	58141377	58158665	protein_coding	76773	327.569	235.59	290.782	273.067	126.343	182.536	113.425	147.91
10084	ENSMUSG00000035765	475.315	-0.988907	0.251496	-3.93209	8.42101e-05	0.0063703	Dym	18	75018772	75286966	protein_coding	69190	652.635	654.089	546.324	675.464	284.171	456.31	286.464	247.06
6529	ENSMUSG00000028221	495.444	-0.989783	0.284655	-3.47714	0.000506801	0.0221231	Tmem55a	4	14864076	14915176	protein_coding	72519	650.532	542.177	961.569	481.792	330.955	389.176	347.972	259.379
3434	ENSMUSG00000022048	698.307	-0.990757	0.215871	-4.58957	4.44154e-06	0.000557874	Dpysl2	14	66802864	66868688	protein_coding	12934	1061.57	687.903	1039.6	927.558	444.307	397.554	547.751	480.211
1410	ENSMUSG00000013089	455.372	-1.01181	0.203018	-4.98385	6.23325e-07	0.000113684	Etv5	16	22381309	22439719	protein_coding	104156	505.825	527.356	701.534	700.908	325.019	302.415	307.141	272.778
12448	ENSMUSG00000042289	1518.52	-1.01336	0.316965	-3.19705	0.00138839	0.0444353	Hsd3b7	7	127800604	127803802	protein_coding	101502	2334.49	3037.31	1520.36	1231.58	1209.01	834.932	843.596	1136.88
374	ENSMUSG00000002083	263.184	-1.01578	0.308576	-3.29182	0.000995402	0.0358183	Bbc3	7	16308393	16318205	protein_coding	170770	311.521	374.505	486.143	236.62	137.065	203.348	153.386	202.887
15064	ENSMUSG00000052151	446.521	-1.01857	0.297037	-3.4291	0.000605586	0.0251177	Plpp2	10	79526430	79533796	protein_coding	50784	701.212	581.81	769.01	339.508	300.234	244.76	302.151	333.484
10447	ENSMUSG00000036893	334.075	-1.01928	0.310328	-3.28454	0.00102149	0.0362671	Ehmt1	2	24789928	24919614	protein_coding	77683	383.444	282.783	578.077	544.753	188.338	197.322	289.469	208.415
10382	ENSMUSG00000036718	143.819	-1.02133	0.299251	-3.41296	0.000642614	0.0261644	Micall2	5	139706696	139736336	protein_coding	231830	220.541	173.628	202.421	174.704	87.0768	83.0453	134.478	74.6605
1570	ENSMUSG00000015243	915.113	-1.02536	0.308695	-3.3216	0.000895042	0.0332866	Abca1	4	53030787	53159895	protein_coding	11303	772.695	1475.42	978.818	1681.78	725.637	690.762	561.234	434.567
17286	ENSMUSG00000062901	726.608	-1.04337	0.28157	-3.70553	0.000210947	0.0127661	Klhl24	16	20097554	20127744	protein_coding	75785	770.328	1278.15	966.559	898.157	676.941	481.464	352.621	388.649
5628	ENSMUSG00000026618	694.669	-1.06579	0.288608	-3.69287	0.000221733	0.0132383	Iars2	1	185284726	185329396	protein_coding	381314	869.327	723.23	922.95	1244.33	559.006	503.488	275.766	459.258
47	ENSMUSG00000000276	250.834	-1.07294	0.323577	-3.31587	0.000913597	0.033571	Dgke	11	89035179	89066850	protein_coding	56077	522.209	280.35	237.5	320.279	158.755	150.951	136.415	200.212
3326	ENSMUSG00000021876	2107.14	-1.08258	0.312646	-3.46262	0.000534935	0.0231991	Rnase4	14	51091077	51106151	protein_coding	58809	3761.02	2606.97	2320.41	2762.42	745.885	1885.84	1159.72	1614.85
606	ENSMUSG00000003546	344.544	-1.08813	0.312175	-3.48563	0.000490989	0.0217901	Klc4	17	46630631	46645144	protein_coding	74764	483.65	428.148	494.272	468.082	244.416	332.531	143.662	161.594
15498	ENSMUSG00000054342	4192.36	-1.08974	0.31795	-3.42738	0.000609438	0.0251989	Kcnn4	7	24370263	24386690	protein_coding	16534	6142.01	6272.5	7279.48	3123.67	3450.63	3245.86	1841.01	2183.73
7538	ENSMUSG00000029925	2507.18	-1.09027	0.258437	-4.21871	2.45707e-05	0.00233668	Tbxas1	6	38875404	39084585	protein_coding	21391	3144.62	2902.34	4866.72	2733.36	1852.41	1931.22	1355.41	1271.31
1670	ENSMUSG00000015950	10377.3	-1.09513	0.180617	-6.06326	1.33391e-09	6.34275e-07	Ncf1	5	134220053	134229625	protein_coding	17969	13239.6	14413.4	17713.3	11181.4	7348.92	6618.55	6229.03	6273.94
11986	ENSMUSG00000040795	105.132	-1.11393	0.338879	-3.28711	0.00101221	0.0361302	Iqcc	4	129615126	129619099	protein_coding	230767	137.542	128.312	165.861	144.735	51.0305	97.0556	50.4418	66.0806
914	ENSMUSG00000005893	245.729	-1.12569	0.340289	-3.30803	0.000939529	0.0341773	Nr2c2	6	92091390	92174294	protein_coding	22026	229.571	371.71	317.648	428.581	185.628	90.7351	194.152	147.806
13904	ENSMUSG00000047635	115.435	-1.12754	0.337772	-3.33817	0.000843337	0.0318744	2810006K23Rik	5	124328089	124341844	protein_coding	72650	111.625	208.489	157.412	156.158	56.1709	68.1768	69.8381	95.6106
10454	ENSMUSG00000036905	12738.7	-1.12936	0.189214	-5.96869	2.39171e-09	1.09804e-06	C1qb	4	136880129	136886187	protein_coding	12260	21750.3	13393.2	19161.3	15633.8	8633.79	7557.65	7614.21	8164.95
4930	ENSMUSG00000025246	588.758	-1.13746	0.34075	-3.3381	0.000843534	0.0318744	Tbl1x	X	77511013	77662983	protein_coding	21372	918.857	624.018	710.684	984.32	558.023	216.773	424.072	273.32
3169	ENSMUSG00000021596	879.295	-1.14045	0.342141	-3.33328	0.000858285	0.0321893	Mctp1	13	76384535	77031810	protein_coding	78771	981.934	2048.06	973.774	835.54	393.45	667.068	497.554	636.978
12316	ENSMUSG00000041859	306.171	-1.1461	0.35523	-3.22635	0.00125379	0.0412172	Mcm3	1	20802968	20820312	protein_coding	17215	560.638	206.244	352.707	566.568	214.136	184.799	191.631	172.643
5671	ENSMUSG00000026688	537.946	-1.15816	0.251744	-4.60054	4.21405e-06	0.000539479	Mgst3	1	167371966	167393841	protein_coding	66447	569.15	674.99	1016.41	711.611	274.959	321.022	400.93	334.495
3653	ENSMUSG00000022428	151.704	-1.16819	0.330705	-3.53244	0.000411745	0.019235	Cby1	15	79659227	79667660	protein_coding	73739	151.059	215.982	272.997	200.228	67.8609	88.1232	128.101	89.2785
15660	ENSMUSG00000055148	1695.74	-1.1746	0.341474	-3.4398	0.000582144	0.0243731	Klf2	8	72319033	72321656	protein_coding	16598	2319.8	3562.3	2311.82	1207.72	752.041	979.78	1031.54	1400.91
5083	ENSMUSG00000025545	182.121	-1.18465	0.360673	-3.28456	0.00102143	0.0362671	Clybl	14	122181704	122402234	protein_coding	69634	294.626	179.58	262.951	274.859	118.16	59.7969	156.104	110.895
4963	ENSMUSG00000025330	1372.48	-1.20797	0.293354	-4.11779	3.8253e-05	0.00339533	Padi4	4	140745865	140774236	protein_coding	18602	2174.05	1707.85	2353.59	1427.51	494.017	855.357	833.838	1133.64
2850	ENSMUSG00000021003	451.307	-1.22264	0.237561	-5.14661	2.65232e-07	5.51766e-05	Galc	12	98202294	98259459	protein_coding	14420	666.309	635.145	547.736	677.59	375.336	222.38	254.151	231.81
7560	ENSMUSG00000030035	155.879	-1.23034	0.283796	-4.33531	1.45553e-05	0.0015259	Wbp1	6	83119044	83121559	protein_coding	22377	184.279	176.273	273.883	240.22	89.0264	95.7171	76.5708	111.064
1563	ENSMUSG00000015189	386.632	-1.23071	0.37536	-3.27875	0.0010427	0.036398	Casd1	6	4600839	4643355	protein_coding	213819	370.63	644.485	427.851	725.761	115.172	276.8	225.178	307.175
4210	ENSMUSG00000023992	1833.37	-1.23193	0.237457	-5.18801	2.12556e-07	4.56447e-05	Trem2	17	48346401	48354147	protein_coding	83433	2738.44	2900.7	2855.4	1793.53	923.91	978.103	1437.95	1038.96
6653	ENSMUSG00000028439	214.274	-1.24785	0.38595	-3.23319	0.00122418	0.0406452	Fam219a	4	41517691	41569538	protein_coding	71901	301.978	492.475	257.665	153.532	133.596	117.494	108.806	148.647
17366	ENSMUSG00000063275	271.636	-1.25343	0.384175	-3.26266	0.00110372	0.0377103	Hacd1	2	13850282	14056135	protein_coding	30963	406.929	279.567	513.541	330.141	90.2673	263.029	150.589	139.026
9897	ENSMUSG00000035198	306.425	-1.26277	0.347615	-3.63267	0.000280504	0.0149255	Tubg1	11	101119938	101126419	protein_coding	103733	501.49	322.278	567.304	339.934	113.294	185.411	265.369	156.323
402	ENSMUSG00000002279	465.926	-1.27867	0.241775	-5.28868	1.23203e-07	3.03763e-05	Lmf1	17	25579174	25662826	protein_coding	76483	480.976	555.531	769.485	832.906	277.333	289.069	256.854	265.257
15618	ENSMUSG00000054942	1745.21	-1.28721	0.223131	-5.76887	7.98046e-09	3.03576e-06	Miga1	3	152273849	152340407	protein_coding	215708	2377.33	2456.39	1739.11	3330.82	944.296	1080.93	1001.96	1030.83
5081	ENSMUSG00000025538	257.251	-1.29119	0.382827	-3.37278	0.000744122	0.0294858	Sumf2	5	129846986	129864050	protein_coding	67902	440.39	227.999	568.931	223.526	181.461	117.867	153.608	144.225
3114	ENSMUSG00000021493	1239.26	-1.29842	0.22267	-5.83117	5.50418e-09	2.22069e-06	Pdlim7	13	55495795	55513676	protein_coding	67399	2073.53	2156.29	1570.79	1247.97	726.183	707.641	650.283	781.401
6716	ENSMUSG00000028549	140.801	-1.30962	0.361228	-3.62548	0.000288427	0.0150004	Itgb3bp	4	99765402	99929813	protein_coding	67733	257.161	141.183	162.572	241.794	84.3324	61.2888	64.8096	113.267
9740	ENSMUSG00000034748	134.784	-1.34841	0.41113	-3.27977	0.00103892	0.036398	Sirt6	10	81621785	81627797	protein_coding	50721	218.94	127.211	186.501	241.222	68.7392	86.9516	38.6818	110.024
2616	ENSMUSG00000020629	295.285	-1.35638	0.274246	-4.94587	7.5805e-07	0.000132799	Adi1	12	28675231	28682175	protein_coding	104923	526.759	344.832	497.764	329.279	181.914	137.154	144.646	199.929
15102	ENSMUSG00000052369	140.842	-1.3734	0.370077	-3.71112	0.000206347	0.0126023	Tmem106c	15	97964229	97970286	protein_coding	380967	208.402	163.894	275.256	165.605	49.1259	76.5791	71.6993	116.178
10265	ENSMUSG00000036327	195.015	-1.4076	0.364025	-3.86678	0.000110283	0.00793679	Qsox2	2	26208637	26237525	protein_coding	227638	371.658	289.265	205.532	266.853	152.355	110.017	106.351	58.0919
10449	ENSMUSG00000036896	5441.43	-1.41079	0.178986	-7.88211	3.21887e-15	7.14268e-12	C1qc	4	136889804	136893065	protein_coding	12262	9593.83	6242.85	8506.31	7290.71	2912.84	3162.28	2680.7	3141.95
25410	ENSMUSG00000092486	184.926	-1.4195	0.396607	-3.57911	0.000344763	0.0169441	2610524H06Rik	5	114821935	114823468	protein_coding	330173	346.899	147.542	371.573	210.736	94.7901	142.682	85.2365	79.9497
12212	ENSMUSG00000041570	232.014	-1.43213	0.413819	-3.46075	0.000538673	0.02321	Camsap2	1	136268123	136346104	protein_coding	67886	195.478	356.137	295.008	506.885	152.753	164.686	121.279	63.8903
6950	ENSMUSG00000028931	960.155	-1.43836	0.280639	-5.12532	2.97038e-07	6.08426e-05	Kcnab2	4	152390742	152477871	protein_coding	16498	1282.49	899.167	1555.79	1873.82	388.904	482.646	611.446	586.985
16614	ENSMUSG00000059772	85.8953	-1.44628	0.39507	-3.66083	0.000251399	0.0141832	Slx1b	7	126689468	126695784	protein_coding	75764	106.728	112.063	126.368	157.75	37.7532	48.2097	69.5511	28.7391
15608	ENSMUSG00000054894	56.7903	-1.46748	0.454767	-3.22689	0.00125144	0.0412172	Atp5s	12	69724950	69744660	protein_coding	68055	79.7539	97.528	78.2856	78.1077	24.5645	24.1279	19.5416	52.4134
10915	ENSMUSG00000038085	2481.17	-1.49562	0.191603	-7.80585	5.91006e-15	1.12409e-11	Cnbd2	2	156312299	156375638	protein_coding	70873	4149.45	3731.33	3155.43	3617.2	1040.76	1444.56	1152.23	1558.45
3606	ENSMUSG00000022353	692.485	-1.50878	0.450956	-3.34573	0.000820655	0.0314876	Mtss1	15	58941234	59082005	protein_coding	211401	1151.86	1811.85	823.164	312.584	410.392	325.175	343.108	361.744
3693	ENSMUSG00000022487	127.989	-1.51464	0.480235	-3.15395	0.00161078	0.0494574	Gtsf1	15	103402405	103430470	protein_coding	74174	138.842	279.242	228.906	111.632	61.1739	39.2576	50.2563	114.602
17837	ENSMUSG00000067081	88.3327	-1.53404	0.315885	-4.85632	1.19587e-06	0.000196566	Asb18	1	89950220	90014666	protein_coding	208372	139.212	132.623	106.852	146.481	52.6171	48.2522	47.6546	32.969
10444	ENSMUSG00000036887	2378.94	-1.53416	0.203905	-7.52388	5.31738e-14	8.84946e-11	C1qa	4	136895917	136898803	protein_coding	12259	3853.56	2531.18	4124.58	3637.3	1225.1	1114.14	1125.1	1420.59
10051	ENSMUSG00000035637	237.494	-1.55205	0.41172	-3.76968	0.000163459	0.0106681	Grhpr	4	44981395	44990734	protein_coding	76238	276.131	367.408	201.354	572.035	76.6817	166.852	135.286	104.204
6891	ENSMUSG00000028832	359.336	-1.55465	0.397548	-3.91059	9.2069e-05	0.00692546	Stmn1	4	134468320	134473843	protein_coding	16765	654.107	247.64	540.389	702.362	228.801	104.665	217.622	179.101
13515	ENSMUSG00000046186	590.534	-1.56001	0.45576	-3.42287	0.000619641	0.025389	Cd109	9	78615546	78716253	protein_coding	235505	758.772	886.238	995.641	886.569	502.862	270.691	82.1722	341.323
2899	ENSMUSG00000021097	106.728	-1.58076	0.443484	-3.56441	0.000364677	0.0175282	Clmn	12	104763117	104865076	protein_coding	94040	138.128	125.83	173.802	202.107	31.6977	64.2529	31.7015	86.3035
9532	ENSMUSG00000034175	197.526	-1.58745	0.447223	-3.54957	0.000385855	0.0182173	Rhbdd3	11	5098926	5106093	protein_coding	279766	341.149	427.545	303.838	113.246	137.674	102.481	83.4555	70.8207
3707	ENSMUSG00000022508	423.495	-1.60267	0.475619	-3.36964	0.000752666	0.0297359	Bcl6	16	23965052	23988852	protein_coding	12053	769.078	1023.55	354.769	402.012	107.917	230.617	355.715	144.306
14327	ENSMUSG00000049225	470.574	-1.6198	0.446782	-3.62549	0.000288416	0.0150004	Pdp1	4	11958184	11966452	protein_coding	381511	683.895	997.942	910.897	247.664	234.593	340.447	199.711	149.438
19313	ENSMUSG00000074419	568.004	-1.62071	0.342963	-4.72561	2.29424e-06	0.000328447	Gm15448	7	3816781	3825687	protein_coding	18729	846.879	1203.52	875.862	502.542	309.186	275.349	168.579	362.115
1524	ENSMUSG00000014837	63.08	-1.62648	0.407211	-3.99419	6.49143e-05	0.00517526	4931428F04Rik	8	105280409	105289864	protein_coding	74356	113.13	105.057	103.179	60.15	27.8926	41.6698	28.9925	24.5702
17355	ENSMUSG00000063234	721.333	-1.62749	0.512581	-3.17509	0.00149791	0.0465573	Gpr84	15	103308236	103310438	protein_coding	80910	1154.78	2171.34	429.154	604.173	591.87	306.318	235.5	277.533
1666	ENSMUSG00000015942	340.446	-1.64216	0.464414	-3.53598	0.000406266	0.0191132	Gtf2ird2	5	134184019	134224355	protein_coding	114674	364.477	1045.56	432.726	220.522	147.361	141.762	205.57	165.59
7	ENSMUSG00000000058	1803.3	-1.64337	0.430822	-3.81451	0.000136456	0.00936205	Cav2	6	17281185	17289115	protein_coding	12390	2543.58	3847.35	2706.24	1831.05	1034.92	1501.92	341.783	619.517
11553	ENSMUSG00000039678	114.31	-1.65184	0.503982	-3.27757	0.00104705	0.036398	Tbc1d13	2	30133746	30152013	protein_coding	70296	121.898	189.076	158.311	223.91	71.9171	17.1764	77.2212	54.9683
1913	ENSMUSG00000018398	644.995	-1.66092	0.29473	-5.6354	1.74653e-08	5.96239e-06	2008-09-01	11	53519257	53549565	protein_coding	20362	1047.32	1114.51	1033.42	725.415	318.561	264.136	452.523	204.072
2785	ENSMUSG00000020889	217.103	-1.66524	0.272546	-6.10995	9.96637e-10	4.91453e-07	Nr1d1	11	98767932	98775333	protein_coding	217166	386.882	264.299	407.87	261.397	99.3978	106.996	90.5442	119.439
13943	ENSMUSG00000047747	77.9721	-1.66586	0.445191	-3.74189	0.000182643	0.0115796	Rnf150	8	82863356	83091268	protein_coding	330812	122.178	120.017	137.161	95.3879	23.9704	32.7272	26.0168	66.3184
16904	ENSMUSG00000061132	767.575	-1.67096	0.485498	-3.44174	0.000577983	0.0242753	Blnk	19	40928927	40994535	protein_coding	17060	1608.24	1556.64	986.928	520.626	676.766	371.742	163.254	256.4
12772	ENSMUSG00000043391	944.965	-1.68555	0.464867	-3.62588	0.000287984	0.0150004	2510009E07Rik	16	21649045	21694665	protein_coding	72190	1430.24	2082.18	910.205	1343.64	871.054	394.405	168.293	359.698
8835	ENSMUSG00000032311	267.396	-1.72222	0.451816	-3.81176	0.000137979	0.00937272	Nrg4	9	55220222	55326844	protein_coding	83961	421.348	677.666	276.359	265.452	203.838	130.483	96.8727	67.1469
19058	ENSMUSG00000073643	2364.06	-1.7488	0.266933	-6.55146	5.6976e-11	3.29817e-08	Wdfy1	1	79702262	79776143	protein_coding	69368	3936.8	4662.9	3059.8	2916.3	1165.51	1201.21	674.598	1295.34
1525	ENSMUSG00000014846	6486.1	-1.76635	0.459561	-3.84357	0.00012126	0.00856308	Tppp3	8	105467493	105471526	protein_coding	67971	9101.57	4856.62	20021.8	6121.32	1462.72	3183.32	3124.13	4017.36
12576	ENSMUSG00000042644	155.41	-1.76767	0.337706	-5.23435	1.65563e-07	3.86721e-05	Itpr3	17	27057304	27122223	protein_coding	16440	196.556	270.307	265.6	228.569	87.6837	40.9085	90.7585	62.8978
7888	ENSMUSG00000030621	218.737	-1.77745	0.266078	-6.68017	2.38665e-11	1.58879e-08	Me3	7	89632392	89854359	protein_coding	109264	341.951	314.297	249.248	449.149	100.536	93.292	101.193	100.232
2319	ENSMUSG00000020125	160.531	-1.80438	0.569017	-3.17106	0.00151886	0.046919	Elane	10	79886247	79888215	protein_coding	50701	161.752	150.676	193.042	492.948	72.5587	77.6371	112.062	23.5697
4524	ENSMUSG00000024533	293.656	-1.83105	0.503963	-3.63331	0.000279811	0.0149255	Spire1	18	67488209	67610790	protein_coding	68166	422.447	509.29	641.427	260.854	84.8423	211.556	174.698	44.1331
14497	ENSMUSG00000049871	532.046	-1.83793	0.444136	-4.13821	3.50019e-05	0.00317017	Nlrc3	16	3945007	3976632	protein_coding	268857	603.99	1505.77	469.021	746.848	356.766	199.994	124.848	249.135
6202	ENSMUSG00000027635	83.2348	-1.86234	0.513959	-3.62352	0.000290616	0.0150555	Dsn1	2	156995265	157007154	protein_coding	66934	92.501	188.353	64.6462	177.315	38.2394	43.3469	18.1193	43.3577
5954	ENSMUSG00000027221	535.92	-1.8725	0.334682	-5.59485	2.20817e-08	7.3499e-06	Chst1	2	92599707	92615250	protein_coding	76969	1135.15	651.95	827.442	752.5	314.566	209.797	124.141	271.817
4861	ENSMUSG00000025150	272.096	-1.88547	0.39584	-4.7632	1.90544e-06	0.000281878	Cbr2	11	120729489	120732114	protein_coding	12409	635.115	282.879	328.79	466.293	70.6338	169.323	135.843	87.89
1111	ENSMUSG00000007655	603.618	-1.89839	0.470463	-4.03516	5.45641e-05	0.00451221	Cav1	6	17306335	17341452	protein_coding	12389	792.865	1485.67	1231.27	297.426	348.691	263.495	152.614	256.921
5649	ENSMUSG00000026649	36.0434	-1.90072	0.517497	-3.67291	0.000239807	0.013767	Cfap126	1	171113918	171126967	protein_coding	75472	62.421	60.3279	54.9158	49.6497	18.3677	23.9596	10.3216	8.38399
9073	ENSMUSG00000032741	116.801	-1.92409	0.369608	-5.20576	1.93208e-07	4.35994e-05	Tpcn1	5	120534153	120588673	protein_coding	252972	151.751	186.971	246.352	155.126	33.0624	70.0382	52.0795	39.0306
2755	ENSMUSG00000020841	917.003	-1.94294	0.507066	-3.83173	0.000127247	0.00887001	Cpd	11	76778424	76847018	protein_coding	12874	1365.9	2020.95	559.138	1875.4	777.578	207.96	242.125	286.979
1912	ENSMUSG00000018395	624.374	-1.94866	0.473055	-4.11932	3.79998e-05	0.00339533	Kif3a	11	53567379	53601967	protein_coding	16568	989.593	1397.53	907.387	672.673	321.679	395.702	70.0912	240.334
7526	ENSMUSG00000029910	171.141	-1.9614	0.365069	-5.37268	7.75743e-08	2.1078e-05	Mad2l1	6	66535390	66547220	protein_coding	56150	350.231	236.735	222.706	280.299	67.309	40.9124	106.986	63.9476
8912	ENSMUSG00000032420	1081.37	-2.00866	0.571467	-3.51492	0.000439879	0.0200567	Nt5e	9	88327197	88372092	protein_coding	23959	1209.23	1427.77	1156.68	3134.86	849.239	522.896	107.511	242.81
5477	ENSMUSG00000026355	488.168	-2.03063	0.364552	-5.57021	2.54431e-08	8.26216e-06	Mcm6	1	128331590	128359664	protein_coding	17219	891.005	513.768	1050.61	682.324	124.218	187.673	147.285	308.465
17803	ENSMUSG00000066877	112.925	-2.03374	0.570292	-3.56613	0.000362288	0.0174765	Nck2	1	43444579	43570515	protein_coding	17974	239.001	107.725	154.326	222.587	95.508	37.027	15.7155	31.5125
11749	ENSMUSG00000040209	160.183	-2.03961	0.557491	-3.65855	0.000253641	0.0142335	Zfp704	3	9427020	9610085	protein_coding	170753	296.774	408.457	256.586	69.1269	32.0076	60.886	63.7262	93.896
19255	ENSMUSG00000074218	96.3353	-2.06366	0.502034	-4.11059	3.94642e-05	0.00343416	Cox7a1	7	30184144	30186078	protein_coding	12865	242.612	158.832	160.239	60.5063	23.4771	38.8293	36.4216	49.7657
26853	ENSMUSG00000096054	57.9313	-2.07137	0.620413	-3.3387	0.000841724	0.0318744	Syne1	10	5020917	5551482	protein_coding	64009	139.202	137.782	35.0102	62.5186	17.5382	13.6364	19.6318	38.1313
17262	ENSMUSG00000062783	173.941	-2.07417	0.554297	-3.74199	0.000182571	0.0115796	Csprs	GL456221.1	111572	163011	protein_coding	114564	124.355	409.405	405.175	185.121	123.955	41.9593	33.6039	67.9563
1889	ENSMUSG00000018217	4000.42	-2.11211	0.545705	-3.87043	0.000108644	0.00790427	Pmp22	11	63128982	63159547	protein_coding	18858	6315.9	11800.6	5888.4	1986.12	2377.16	1505.74	445.81	1683.59
15582	ENSMUSG00000054752	72.3748	-2.11994	0.605224	-3.50274	0.000460493	0.0206431	Fsd1l	4	53631471	53707009	protein_coding	319636	68.3136	224.494	117.505	60.7762	44.0444	31.2994	14.4464	18.1194
9197	ENSMUSG00000033102	205.325	-2.19135	0.462222	-4.74091	2.12762e-06	0.000311287	Cdc14b	13	64189268	64275290	protein_coding	218294	384.662	319.705	350.53	291.873	149.678	51.9326	60.595	33.6255
516	ENSMUSG00000002997	140.083	-2.21819	0.441903	-5.01963	5.17712e-07	9.84689e-05	Prkar2b	12	31958476	32061296	protein_coding	19088	164.21	162.827	329.867	262.842	68.2424	69.0494	29.8332	33.7943
20390	ENSMUSG00000079138	380.715	-2.23386	0.697159	-3.20424	0.0013542	0.0434452	Gm8818	1	153305432	153306478	processed_pseudogene	NA	468.124	1736.58	135.197	171.929	124.03	132.186	109.457	168.222
5607	ENSMUSG00000026585	97.6448	-2.28149	0.625376	-3.64819	0.000264097	0.01459	Kifap3	1	163779583	163917109	protein_coding	16579	173.592	154.713	150.273	169.587	35.1539	11.5636	74.918	11.358
18237	ENSMUSG00000069305	26.3525	-2.30588	0.72521	-3.17961	0.00147476	0.0460914	Hist1h4n	13	21831767	21832196	protein_coding	319161	48.1179	11.4726	61.8	53.8157	11.7149	11.5283	7.29247	5.07827
14665	ENSMUSG00000050538	34.7797	-2.3119	0.67136	-3.4436	0.000574016	0.0242617	B230217C12Rik	11	97840780	97844099	protein_coding	68127	64.2581	56.7355	35.7945	74.5441	10.1265	4.04303	7.24381	25.4918
19338	ENSMUSG00000074476	88.3548	-2.35878	0.645124	-3.65632	0.000255864	0.0142384	Spc24	9	21755442	21760303	protein_coding	67629	220.146	36.3224	117.023	218.092	15.2077	28.3245	21.3869	50.3356
18367	ENSMUSG00000070323	98.6064	-2.3805	0.703371	-3.38442	0.000713301	0.0284338	Mmp27	9	7571396	7581885	protein_coding	234911	249.016	307.284	42.2441	63.0119	41.685	31.0751	13.6653	40.8694
8312	ENSMUSG00000031438	732.552	-2.38312	0.566054	-4.21006	2.55303e-05	0.00241072	Rnf128	X	139563316	139673145	protein_coding	66889	1136.02	1676.68	1801.04	303.918	243.453	120.165	132.97	446.168
744	ENSMUSG00000004698	169.646	-2.4003	0.713409	-3.36455	0.0007667	0.0300978	Hdac9	12	34047580	34917095	protein_coding	79221	404.989	323.291	204.357	206.547	9.72974	136.857	52.7928	18.6078
2236	ENSMUSG00000019987	11602.3	-2.49348	0.34398	-7.2489	4.20165e-13	5.05446e-10	Arg1	10	24915221	24927484	protein_coding	11846	18787	30313	12490.9	17230.4	3818.04	4953.57	2008.04	3217.69
25320	ENSMUSG00000092329	212.167	-2.51659	0.685195	-3.67281	0.000239894	0.013767	Gm20388	8	119910841	124345722	protein_coding	NA	537.716	179.245	489.35	238.132	137.973	17.8323	17.7547	79.3342
242	ENSMUSG00000001403	143.089	-2.56047	0.565895	-4.52463	6.05013e-06	0.00071921	Ube2c	2	164769898	164778822	protein_coding	68612	263.933	83.0093	173.177	459.09	21.4935	59.6854	47.3924	36.9343
8212	ENSMUSG00000031262	32.0713	-2.58179	0.678409	-3.80566	0.000141425	0.00946196	Cenpi	X	134308084	134362639	protein_coding	102920	22.5396	34.7523	51.759	110.965	11.453	7.90327	6.33352	10.8648
1271	ENSMUSG00000009828	43.3364	-2.63591	0.610889	-4.31488	1.59689e-05	0.00166102	Ick	9	78109192	78172107	protein_coding	56542	42.3879	95.1302	87.9523	73.291	16.1889	6.3536	20.0402	5.34676
15740	ENSMUSG00000055612	96.636	-2.63932	0.636958	-4.14363	3.41856e-05	0.00313895	Cdca7	2	72476159	72486893	protein_coding	66953	213.052	240.217	134.042	80.1337	44.3189	15.6622	38.7271	6.93525
7152	ENSMUSG00000029245	81.8429	-2.71098	0.395911	-6.84745	7.51771e-12	5.88769e-09	Epha5	5	84054761	84417382	protein_coding	13839	161.794	143.491	96.8042	165.738	28.866	20.7178	23.083	14.2494
2447	ENSMUSG00000020334	110.397	-2.71489	0.513974	-5.28215	1.27676e-07	3.09068e-05	Slc22a4	11	53983123	54028090	protein_coding	30805	123.375	286.163	241.496	115.293	28.1581	12.8834	46.3784	29.4317
8866	ENSMUSG00000032356	23.1591	-2.9103	0.752291	-3.86858	0.00010947	0.00792113	Rasgrf1	9	89909908	90026977	protein_coding	19417	54.04	11.6653	37.1075	60.907	6.28252	5.49691	6.5498	3.22347
11747	ENSMUSG00000040204	136.335	-2.93226	0.59133	-4.95875	7.09493e-07	0.000125949	Pclaf	9	65890237	65903266	protein_coding	68026	299.543	50.771	320.381	292.726	24.0297	21.619	30.9983	50.6153
4000	ENSMUSG00000023015	81.9042	-2.9827	0.545485	-5.46798	4.55191e-08	1.34676e-05	Racgap1	15	99620496	99651656	protein_coding	26934	178.727	82.5579	186.624	133.627	15.4826	10.4121	12.4119	35.3901
16743	ENSMUSG00000060336	14.6096	-3.18718	0.89612	-3.55664	0.000375626	0.0179895	Zfp937	2	150218073	150240725	protein_coding	245174	28.6969	38.3481	29.6455	8.56999	4.6775	1.04898	2.8006	3.08911
7226	ENSMUSG00000029380	10170.5	-3.20197	0.966041	-3.31453	0.000917975	0.0335767	Cxcl1	5	90891241	90893115	protein_coding	14825	11774.3	53799.4	6288.09	1527.56	1385.25	2753.57	2020.86	1815.47
6019	ENSMUSG00000027331	55.5317	-3.45317	1.0268	-3.36305	0.00077087	0.0300978	Knstrn	2	118814003	118853957	protein_coding	51944	79.4538	72.2557	90.1404	165.104	0	6.06083	29.6829	1.55595
6011	ENSMUSG00000027318	42.764	-3.60645	0.993001	-3.63186	0.00028138	0.0149255	Adam33	2	131050591	131063814	protein_coding	110751	130.507	20.5301	135.527	30.412	0	6.52863	4.17597	14.4308
14300	ENSMUSG00000049103	7859.83	-3.9446	0.355586	-11.0932	1.35282e-28	9.00573e-25	Ccr2	9	124101950	124113557	protein_coding	12772	12387.8	9444.76	11522	25689.5	633.271	843.931	1233.09	1124.26
1261	ENSMUSG00000009654	117.442	-3.99036	1.23822	-3.22266	0.00127006	0.041521	Oit3	10	59422958	59441778	protein_coding	18302	183.321	338.117	330.369	32.0734	0	44.8362	10.8181	0
2466	ENSMUSG00000020377	60.7909	-4.02557	0.934276	-4.30876	1.64171e-05	0.0016944	Ltc4s	11	50236461	50238616	protein_coding	17001	105.893	48.3344	290.888	12.9931	5.77166	12.4107	1.8145	8.22238
1828	ENSMUSG00000017716	148	-4.06089	1.08153	-3.75476	0.000173505	0.0111596	Birc5	11	117849251	117855743	protein_coding	11799	432.57	3.03547	123.935	556.849	3.42525	5.12122	37.2037	21.8648
9764	ENSMUSG00000034800	15.7686	-4.45226	1.35767	-3.27934	0.00104049	0.036398	Zfp661	2	127574662	127587094	protein_coding	72180	43.8787	0	28.0954	48.7313	0.910768	0.817091	2.91293	0.802793
28310	ENSMUSG00000100235	14.5012	-4.78196	1.07203	-4.46065	8.17101e-06	0.000928454	Gm28557	13	67069399	67108604	protein_coding	NA	32.9251	34.3012	27.6913	17.266	2.39439	1.43184	0	0
1395	ENSMUSG00000012443	31.4618	-4.88809	0.967562	-5.05196	4.3729e-07	8.4378e-05	Kif11	19	37376403	37421859	protein_coding	16551	122.2	11.3955	62.8388	47.103	2.33843	1.04895	3.73938	1.03057
9228	ENSMUSG00000033209	10.2705	-6.05706	1.33612	-4.53331	5.80659e-06	0.000696477	Ttc28	5	110879803	111289780	protein_coding	209683	13.948	21.9411	35.1783	10.3066	0	0.417294	0.372287	0
6664	ENSMUSG00000028456	14.2673	-6.1149	1.89877	-3.22045	0.00127989	0.0416638	Unc13b	4	43058953	43264871	protein_coding	22249	55.7069	54.4437	2.0849	0	0	0	0.307554	1.59524
3696	ENSMUSG00000022490	8.73396	-6.50587	1.61437	-4.02998	5.57815e-05	0.00458441	Ppp1r1a	15	103530279	103538003	protein_coding	58200	29.6968	21.7351	9.87606	8.56377	0	0	0	0
6003	ENSMUSG00000027306	40.5238	-6.84216	1.63564	-4.18316	2.8748e-05	0.00267658	Nusap1	2	119618298	119651244	protein_coding	108907	24.9408	0	154.141	142.39	0	1.82354	0	0.895405
24484	ENSMUSG00000090173	12.5601	-7.03371	2.21003	-3.18263	0.00145941	0.0458187	Fbxw10	11	62847069	62877465	protein_coding	213980	13.249	75.5694	0	11.6628	0	0	0	0
12011	ENSMUSG00000040860	28.4733	-7.06909	1.33039	-5.31356	1.07502e-07	2.70053e-05	Crocc	4	141016637	141060550	protein_coding	230872	14.9403	84.5887	39.3419	87.689	0	1.22614	0	0
3152	ENSMUSG00000021569	13.5377	-7.14007	2.12372	-3.36206	0.000773645	0.0301179	Trip13	13	73911347	73937784	protein_coding	69716	59.4532	0	38.5778	10.2706	0	0	0	0
9088	ENSMUSG00000032783	14.8487	-7.27262	1.48604	-4.89396	9.88293e-07	0.000164477	Troap	15	99074973	99083407	protein_coding	78733	35.0257	46.582	8.07637	29.1056	0	0	0	0
10081	ENSMUSG00000035759	16.719	-7.44559	2.09677	-3.55098	0.0003838	0.0181847	Bbs10	10	111298679	111301727	protein_coding	71769	33.9683	0	10.7668	89.0173	0	0	0	0
2841	ENSMUSG00000020974	16.9609	-7.46647	2.23252	-3.34441	0.000824575	0.0315471	Pole2	12	69201773	69228195	protein_coding	18974	0	2.06936	95.1047	38.5134	0	0	0	0
4779	ENSMUSG00000024989	29.9923	-7.6006	1.46252	-5.19692	2.02614e-07	4.45067e-05	Cep55	19	38055025	38074425	protein_coding	74107	54.3929	63.1361	5.1147	116.37	0	0	0	0.924795
2057	ENSMUSG00000019214	19.7243	-7.68536	2.11047	-3.64153	0.000271021	0.0148493	Chtf18	17	25718926	25727419	protein_coding	214901	69.1577	0	83.3335	5.30334	0	0	0	0
12238	ENSMUSG00000041649	20.545	-7.74946	1.3208	-5.86726	4.43067e-09	1.9029e-06	Klf8	X	153237466	153396132	protein_coding	245671	37.6637	28.4238	63.2171	35.0551	0	0	0	0
11464	ENSMUSG00000039410	31.4719	-7.80433	1.61867	-4.82146	1.42515e-06	0.000220633	Prdm16	4	154316125	154636873	protein_coding	70673	83.4674	68.0122	0	99.5928	0	0	0.334435	0.368563
6053	ENSMUSG00000027378	22.8556	-7.89626	1.37308	-5.75077	8.88376e-09	3.19671e-06	Nphp1	2	127740732	127788897	protein_coding	53885	16.9824	74.5313	31.4078	59.9229	0	0	0	0
16736	ENSMUSG00000060301	23.454	-7.93363	1.64291	-4.82902	1.37208e-06	0.000214916	2610008E11Rik	10	79064374	79097600	protein_coding	72128	59.4624	22.7753	2.69136	102.703	0	0	0	0
4178	ENSMUSG00000023940	28.7474	-8.22731	2.54552	-3.23207	0.00122897	0.0406932	Sgo1	17	53674786	53689333	protein_coding	72415	0	0	33.1848	196.794	0	0	0	0
6507	ENSMUSG00000028175	31.7704	-8.37144	1.87942	-4.45426	8.41835e-06	0.000941864	Depdc1a	3	159495433	159529955	protein_coding	76131	46.1601	0	90.1541	117.849	0	0	0	0
6054	ENSMUSG00000027379	31.831	-8.37402	1.94665	-4.30175	1.69452e-05	0.0017222	Bub1	2	127801122	127831865	protein_coding	12235	104.044	0	17.9431	132.661	0	0	0	0
29261	ENSMUSG00000101939	163.269	-10.7329	1.10223	-9.73741	2.08815e-22	5.56034e-19	Gm28438	1	24612775	24613119	unprocessed_pseudogene	NA	375.58	190.771	321.659	418.144	0	0	0	0
